# Supplementary material for: (E)-2′-[(3,5-Di-tert-butyl-2-hy­droxy­benzyl­idene)amino]-1,1′-binaphthalen-2-ol methanol monosolvate
Source: Acta Crystallogr Sect E Struct Rep Online. 2011 Oct 12;67(Pt 11):o2914. doi: 10.1107/S1600536811040116 (PMC3247328; doi:10.1107/S1600536811040116)
Supplement: Supplementary file 1 [file e-67-o2914-sup1.cif]

##############################################################################
#                                                                            #
# This CIF contains the data in a paper accepted for publication in          #
# Acta Crystallographica Section E. It conforms to the requirements of       #
# Notes for Authors for Acta Crystallographica Section E, and has been       #
# peer reviewed under the auspices of the IUCr Commission on Journals.       #
#                                                                            #
# Full details of the Crystallographic Information File format               #
# are given in the paper "The Crystallographic Information File (CIF):       #
# a New Standard Archive File for Crystallography" by S. R. Hall, F. H.      #
# Allen and I. D. Brown [Acta Cryst. (1991), A47, 655-685].                  #
#                                                                            #
# The current version of the core CIF dictionary is obtainable from          #
# ftp://ftp.iucr.org/pub/cif_core.dic.                                       #
#                                                                            #
# Software is freely available for graphical display of the structure(s)     #
# in this CIF. For information consult the CIF software page                 #
# http://www.iucr.org/resources/cif/software.                                #
#                                                                            #
# This file may be used for bona fide research purposes within the           #
# scientific community so long as proper attribution is given to the journal # 
# article from which it was obtained.                                        #
#                                                                            #
##############################################################################
data_I
_audit_creation_method     SHELXL-97
_chemical_name_systematic
;
(<i>E</i>)-2'-[(3,5-Di-<i>tert</i>-butyl-2-hydroxybenzylidene)amino]-
1,1'-binaphthalen-2-ol methanol monosolvate
;
_chemical_name_common     ?
_chemical_formula_moiety     'C35 H35 N O2, C H4 O'
_chemical_formula_sum     'C36 H39 N O3'
_chemical_formula_iupac     'C35 H35 N O2, C H4 O'
_chemical_formula_weight     533.68
_chemical_melting_point     ?
_symmetry_cell_setting     monoclinic
_symmetry_space_group_name_H-M     'P 21/n'
_symmetry_space_group_name_hall     '-P 2yn'
loop_
    _symmetry_equiv_pos_as_xyz
    'x, y, z'
    '-x+1/2, y+1/2, -z+1/2'
    '-x, -y, -z'
    'x-1/2, -y-1/2, z-1/2'
_cell_length_a     8.8396(3)
_cell_length_b     12.2251(5)
_cell_length_c     28.3202(11)
_cell_angle_alpha     90.00
_cell_angle_beta     95.018(2)
_cell_angle_gamma     90.00
_cell_volume     3048.7(2)
_cell_formula_units_Z     4
_cell_measurement_reflns_used     17039
_cell_measurement_theta_min     2.2
_cell_measurement_theta_max     25.5
_cell_measurement_temperature     293(2)
_cell_special_details     ?
_exptl_crystal_description     block
_exptl_crystal_colour     colourless
_exptl_crystal_size_max     0.27
_exptl_crystal_size_mid     0.23
_exptl_crystal_size_min     0.15
_exptl_crystal_density_diffrn     1.163
_exptl_crystal_density_meas     ?
_exptl_crystal_density_method     'not measured'
_exptl_crystal_F_000     1144
_exptl_absorpt_coefficient_mu     0.073
_exptl_absorpt_correction_type     multi-scan
_exptl_absorpt_process_details     '(<i>SADABS</i>; Bruker, 2007)'
_exptl_absorpt_correction_T_min     0.9806
_exptl_absorpt_correction_T_max     0.9892
_exptl_special_details     ?
_diffrn_ambient_temperature     293(2)
_diffrn_radiation_type     MoK\a
_diffrn_radiation_wavelength     0.71073
_diffrn_radiation_source     'fine-focus sealed tube'
_diffrn_radiation_monochromator     graphite
_diffrn_measurement_device_type     'Bruker SMART APEX CCD area-detector'
_diffrn_measurement_method     '\f and \w'
_diffrn_detector_area_resol_mean     ?
_diffrn_reflns_number     17039
_diffrn_reflns_av_R_equivalents     0.0579
_diffrn_reflns_av_sigmaI/netI     0.0718
_diffrn_reflns_theta_min     1.44
_diffrn_reflns_theta_max     26.09
_diffrn_reflns_theta_full     26.09
_diffrn_measured_fraction_theta_max     0.999
_diffrn_measured_fraction_theta_full     0.999
_diffrn_reflns_limit_h_min     -9
_diffrn_reflns_limit_h_max     10
_diffrn_reflns_limit_k_min     -15
_diffrn_reflns_limit_k_max     14
_diffrn_reflns_limit_l_min     -32
_diffrn_reflns_limit_l_max     35
_refine_special_details
;
Refinement of <i>F</i>^2^ against ALL reflections. The weighted <i>R</i>-factor
<i>wR</i> and goodness of fit <i>S</i> are based on <i>F</i>^2^, conventional
<i>R</i>-factors <i>R</i> are based on <i>F</i>, with <i>F</i> set to zero for
negative <i>F</i>^2^. The threshold expression of <i>F</i>^2^ >
\s(<i>F</i>^2^) is used only for calculating <i>R</i>-factors(gt) <i>etc</i>.
and is not relevant to the choice of reflections for refinement.
<i>R</i>-factors based on <i>F</i>^2^ are statistically about twice as large
as those based on <i>F</i>, and <i>R</i>- factors based on ALL data will be
even larger.
;
_reflns_number_total     6047
_reflns_number_gt     2734
_reflns_threshold_expression     I>2sigma(I)
_refine_ls_structure_factor_coef     Fsqd
_refine_ls_matrix_type     full
_refine_ls_R_factor_all     0.1403
_refine_ls_R_factor_gt     0.0569
_refine_ls_wR_factor_gt     0.1360
_refine_ls_wR_factor_ref     0.1768
_refine_ls_goodness_of_fit_ref     0.984
_refine_ls_restrained_S_all     0.984
_refine_ls_number_reflns     6047
_refine_ls_number_parameters     371
_refine_ls_number_restraints     0
_refine_ls_hydrogen_treatment     constr
_refine_ls_weighting_scheme     calc
_refine_ls_weighting_details
                 'calc w=1/[\s^2^(Fo^2^)+(0.0772P)^2^] where P=(Fo^2^+2Fc^2^)/3'
_atom_sites_solution_hydrogens     geom
_atom_sites_solution_primary     direct
_atom_sites_solution_secondary     difmap
_refine_ls_shift/su_max     0.000
_refine_ls_shift/su_mean     0.000
_refine_diff_density_max     0.269
_refine_diff_density_min     -0.246
_refine_ls_extinction_method     '<i>SHELXL97</i> (Sheldrick, 2008)'
_refine_ls_extinction_coef     0.0041(9)
_refine_ls_extinction_expression
                                  'Fc^*^=kFc[1+0.001xFc^2^\l^3^/sin(2\q)]^-1/4^'
_refine_ls_abs_structure_Flack     ?
loop_
    _atom_type_symbol
    _atom_type_description
    _atom_type_scat_dispersion_real
    _atom_type_scat_dispersion_imag
    _atom_type_scat_source
    'C' 'C' 0.0033 0.0016
                         'International Tables Vol C Tables 4.2.6.8 and 6.1.1.4'
    'H' 'H' 0.0000 0.0000
                         'International Tables Vol C Tables 4.2.6.8 and 6.1.1.4'
    'N' 'N' 0.0061 0.0033
                         'International Tables Vol C Tables 4.2.6.8 and 6.1.1.4'
    'O' 'O' 0.0106 0.0060
                         'International Tables Vol C Tables 4.2.6.8 and 6.1.1.4'
_computing_data_collection     '<i>APEX2</i> (Bruker, 2007)'
_computing_cell_refinement     '<i>SAINT</i> (Bruker, 2007)'
_computing_data_reduction     '<i>SAINT</i> (Bruker, 2007)'
_computing_structure_solution     '<i>SHELXS97</i> (Sheldrick, 2008)'
_computing_structure_refinement     '<i>SHELXL97</i> (Sheldrick, 2008)'
_computing_molecular_graphics     '<i>SHELXTL</i> (Sheldrick, 2008)'
_computing_publication_material     '<i>SHELXTL</i> (Sheldrick, 2008)'
loop_
    _atom_site_type_symbol
    _atom_site_label
    _atom_site_fract_x
    _atom_site_fract_y
    _atom_site_fract_z
    _atom_site_U_iso_or_equiv
    _atom_site_adp_type
    _atom_site_calc_flag
    _atom_site_refinement_flags
    _atom_site_occupancy
    _atom_site_symmetry_multiplicity
    _atom_site_disorder_assembly
    _atom_site_disorder_group
    C C1 0.9594(3) 0.5514(2) 0.31889(10) 0.0563(7) Uani d . 1 1 . .
    C C2 1.0468(4) 0.6438(2) 0.30968(12) 0.0723(9) Uani d . 1 1 . .
    H H2A 1.0072 0.6965 0.2883 0.087 Uiso calc R 1 1 . .
    C C3 1.1880(4) 0.6569(2) 0.33153(12) 0.0735(9) Uani d . 1 1 . .
    H H3 1.2438 0.7190 0.3254 0.088 Uiso calc R 1 1 . .
    C C4 1.2512(3) 0.5780(2) 0.36335(11) 0.0607(8) Uani d . 1 1 . .
    C C5 1.3983(4) 0.5896(3) 0.38680(13) 0.0814(10) Uani d . 1 1 . .
    H H5 1.4535 0.6527 0.3820 0.098 Uiso calc R 1 1 . .
    C C6 1.4605(4) 0.5111(3) 0.41595(13) 0.0891(11) Uani d . 1 1 . .
    H H6 1.5570 0.5206 0.4313 0.107 Uiso calc R 1 1 . .
    C C7 1.3784(3) 0.4157(3) 0.42287(11) 0.0769(9) Uani d . 1 1 . .
    H H7 1.4218 0.3609 0.4424 0.092 Uiso calc R 1 1 . .
    C C8 1.2363(3) 0.4019(2) 0.40147(10) 0.0579(7) Uani d . 1 1 . .
    H H8 1.1840 0.3376 0.4067 0.070 Uiso calc R 1 1 . .
    C C9 1.1660(3) 0.4827(2) 0.37157(9) 0.0487(7) Uani d . 1 1 . .
    C C10 1.0162(3) 0.4699(2) 0.34870(8) 0.0457(6) Uani d . 1 1 . .
    C C11 0.9281(3) 0.3678(2) 0.35611(9) 0.0449(6) Uani d . 1 1 . .
    C C12 0.8688(3) 0.3457(2) 0.40045(9) 0.0468(6) Uani d . 1 1 . .
    C C13 0.8830(3) 0.4200(2) 0.43878(9) 0.0550(7) Uani d . 1 1 . .
    H H13 0.9350 0.4854 0.4355 0.066 Uiso calc R 1 1 . .
    C C14 0.8227(3) 0.3984(3) 0.48022(10) 0.0679(8) Uani d . 1 1 . .
    H H14 0.8328 0.4492 0.5048 0.082 Uiso calc R 1 1 . .
    C C15 0.7453(3) 0.2999(3) 0.48630(11) 0.0747(9) Uani d . 1 1 . .
    H H15 0.7055 0.2848 0.5149 0.090 Uiso calc R 1 1 . .
    C C16 0.7289(3) 0.2276(3) 0.45043(11) 0.0685(9) Uani d . 1 1 . .
    H H16 0.6766 0.1628 0.4547 0.082 Uiso calc R 1 1 . .
    C C17 0.7885(3) 0.2467(2) 0.40647(10) 0.0555(7) Uani d . 1 1 . .
    C C18 0.7703(3) 0.1724(2) 0.36864(10) 0.0624(8) Uani d . 1 1 . .
    H H18 0.7204 0.1065 0.3727 0.075 Uiso calc R 1 1 . .
    C C19 0.8244(3) 0.1949(2) 0.32627(10) 0.0581(7) Uani d . 1 1 . .
    H H19 0.8105 0.1448 0.3015 0.070 Uiso calc R 1 1 . .
    C C20 0.9015(3) 0.2939(2) 0.31964(9) 0.0493(7) Uani d . 1 1 . .
    C C21 0.8722(3) 0.3009(2) 0.23690(9) 0.0551(7) Uani d . 1 1 . .
    H H21 0.7849 0.2593 0.2387 0.066 Uiso calc R 1 1 . .
    C C22 0.9090(3) 0.3373(2) 0.19083(9) 0.0500(7) Uani d . 1 1 . .
    C C23 0.8118(3) 0.3108(2) 0.15092(9) 0.0548(7) Uani d . 1 1 . .
    H H23 0.7274 0.2672 0.1546 0.066 Uiso calc R 1 1 . .
    C C24 0.8368(3) 0.3470(2) 0.10628(9) 0.0547(7) Uani d . 1 1 . .
    C C25 0.9643(3) 0.4147(2) 0.10338(10) 0.0593(8) Uani d . 1 1 . .
    H H25 0.9822 0.4416 0.0736 0.071 Uiso calc R 1 1 . .
    C C26 1.0651(3) 0.4444(2) 0.14131(10) 0.0564(7) Uani d . 1 1 . .
    C C27 1.0360(3) 0.4039(2) 0.18554(10) 0.0530(7) Uani d . 1 1 . .
    C C28 0.7328(3) 0.3183(2) 0.06217(9) 0.0631(8) Uani d . 1 1 . .
    C C29 0.8241(4) 0.2717(3) 0.02382(11) 0.1129(14) Uani d . 1 1 . .
    H H29A 0.7565 0.2498 -0.0029 0.169 Uiso calc R 1 1 . .
    H H29B 0.8809 0.2094 0.0360 0.169 Uiso calc R 1 1 . .
    H H29C 0.8928 0.3264 0.0141 0.169 Uiso calc R 1 1 . .
    C C30 0.6485(4) 0.4195(3) 0.04272(12) 0.0931(11) Uani d . 1 1 . .
    H H30A 0.5909 0.4501 0.0667 0.140 Uiso calc R 1 1 . .
    H H30B 0.5811 0.3996 0.0157 0.140 Uiso calc R 1 1 . .
    H H30C 0.7203 0.4726 0.0335 0.140 Uiso calc R 1 1 . .
    C C31 0.6155(5) 0.2328(3) 0.07330(12) 0.1196(15) Uani d . 1 1 . .
    H H31A 0.5506 0.2625 0.0956 0.179 Uiso calc R 1 1 . .
    H H31B 0.6663 0.1691 0.0866 0.179 Uiso calc R 1 1 . .
    H H31C 0.5555 0.2131 0.0447 0.179 Uiso calc R 1 1 . .
    C C32 1.2008(3) 0.5213(3) 0.13554(12) 0.0735(9) Uani d . 1 1 . .
    C C33 1.1867(4) 0.6246(3) 0.16564(14) 0.1059(13) Uani d . 1 1 . .
    H H33A 1.1914 0.6049 0.1985 0.159 Uiso calc R 1 1 . .
    H H33B 1.0914 0.6598 0.1566 0.159 Uiso calc R 1 1 . .
    H H33C 1.2683 0.6738 0.1606 0.159 Uiso calc R 1 1 . .
    C C34 1.3488(4) 0.4612(3) 0.15019(14) 0.0992(12) Uani d . 1 1 . .
    H H34A 1.3586 0.3996 0.1296 0.149 Uiso calc R 1 1 . .
    H H34B 1.3479 0.4362 0.1823 0.149 Uiso calc R 1 1 . .
    H H34C 1.4329 0.5099 0.1478 0.149 Uiso calc R 1 1 . .
    C C35 1.2075(4) 0.5579(3) 0.08416(13) 0.1151(14) Uani d . 1 1 . .
    H H35A 1.2956 0.6028 0.0818 0.173 Uiso calc R 1 1 . .
    H H35B 1.1178 0.5991 0.0742 0.173 Uiso calc R 1 1 . .
    H H35C 1.2132 0.4948 0.0642 0.173 Uiso calc R 1 1 . .
    C C36 0.4695(6) 0.4186(5) 0.28155(19) 0.191(3) Uani d . 1 1 . .
    H H36A 0.3997 0.3614 0.2878 0.286 Uiso calc R 1 1 . .
    H H36B 0.5049 0.4078 0.2508 0.286 Uiso calc R 1 1 . .
    H H36C 0.4191 0.4881 0.2824 0.286 Uiso calc R 1 1 . .
    N N1 0.9532(2) 0.32263(17) 0.27522(8) 0.0525(6) Uani d . 1 1 . .
    O O1 0.8170(2) 0.55086(17) 0.29590(8) 0.0789(6) Uani d . 1 1 . .
    H H1 0.7662 0.5027 0.3071 0.118 Uiso calc R 1 1 . .
    O O2 1.1314(2) 0.42890(18) 0.22408(7) 0.0712(6) Uani d . 1 1 . .
    H H2 1.0928 0.4106 0.2482 0.107 Uiso calc R 1 1 . .
    O O3 0.5808(3) 0.4169(3) 0.31260(13) 0.1635(14) Uani d . 1 1 . .
    H H3A 0.6335 0.3631 0.3085 0.245 Uiso calc R 1 1 . .
loop_
    _atom_site_aniso_label
    _atom_site_aniso_U_11
    _atom_site_aniso_U_22
    _atom_site_aniso_U_33
    _atom_site_aniso_U_12
    _atom_site_aniso_U_13
    _atom_site_aniso_U_23
    C1 0.0537(17) 0.0523(18) 0.0620(18) 0.0033(14) 0.0002(15) 0.0066(14)
    C2 0.081(2) 0.0495(19) 0.087(2) 0.0057(17) 0.0124(19) 0.0192(16)
    C3 0.071(2) 0.0451(18) 0.107(3) -0.0111(16) 0.021(2) 0.0046(18)
    C4 0.0540(17) 0.0513(18) 0.077(2) -0.0075(14) 0.0073(16) -0.0044(15)
    C5 0.060(2) 0.074(2) 0.109(3) -0.0216(18) 0.003(2) -0.009(2)
    C6 0.057(2) 0.099(3) 0.107(3) -0.016(2) -0.0191(19) -0.002(2)
    C7 0.059(2) 0.088(3) 0.080(2) -0.0021(18) -0.0120(17) 0.0078(18)
    C8 0.0509(17) 0.0583(19) 0.0633(18) -0.0026(14) -0.0027(14) 0.0045(15)
    C9 0.0456(15) 0.0468(16) 0.0533(16) -0.0040(13) 0.0021(13) -0.0047(13)
    C10 0.0477(15) 0.0428(15) 0.0460(15) -0.0011(12) 0.0009(12) 0.0007(12)
    C11 0.0417(14) 0.0455(16) 0.0466(16) -0.0035(12) -0.0007(12) 0.0048(12)
    C12 0.0408(14) 0.0513(17) 0.0475(16) -0.0004(12) -0.0008(12) 0.0030(13)
    C13 0.0499(16) 0.0613(19) 0.0529(17) 0.0045(13) -0.0003(14) 0.0019(14)
    C14 0.0648(19) 0.087(2) 0.0516(19) 0.0082(18) 0.0049(15) -0.0023(17)
    C15 0.0625(19) 0.108(3) 0.055(2) 0.002(2) 0.0097(16) 0.011(2)
    C16 0.0583(18) 0.082(2) 0.066(2) -0.0108(16) 0.0063(16) 0.0202(18)
    C17 0.0488(16) 0.0619(19) 0.0559(18) -0.0023(14) 0.0050(14) 0.0086(15)
    C18 0.0630(18) 0.0571(19) 0.067(2) -0.0154(14) 0.0043(16) 0.0075(16)
    C19 0.0618(17) 0.0526(18) 0.0590(18) -0.0144(14) 0.0007(15) -0.0048(14)
    C20 0.0449(15) 0.0528(17) 0.0496(17) -0.0079(13) 0.0005(13) 0.0038(13)
    C21 0.0525(16) 0.0607(18) 0.0519(18) -0.0117(13) 0.0042(14) -0.0014(14)
    C22 0.0513(16) 0.0528(17) 0.0463(16) -0.0027(13) 0.0068(13) -0.0012(13)
    C23 0.0548(16) 0.0554(18) 0.0543(18) -0.0055(13) 0.0052(14) -0.0052(14)
    C24 0.0666(18) 0.0494(17) 0.0480(17) 0.0075(14) 0.0047(15) -0.0012(13)
    C25 0.0702(19) 0.0560(18) 0.0535(18) 0.0081(15) 0.0152(16) 0.0101(14)
    C26 0.0594(18) 0.0520(17) 0.0595(19) 0.0022(14) 0.0146(16) 0.0063(14)
    C27 0.0512(16) 0.0571(18) 0.0503(17) -0.0005(14) 0.0016(14) -0.0008(14)
    C28 0.082(2) 0.0585(19) 0.0480(17) 0.0094(16) 0.0004(16) -0.0023(14)
    C29 0.140(3) 0.132(4) 0.064(2) 0.047(3) -0.004(2) -0.028(2)
    C30 0.103(3) 0.091(3) 0.081(2) 0.027(2) -0.019(2) -0.006(2)
    C31 0.161(4) 0.117(3) 0.072(2) -0.058(3) -0.041(3) 0.000(2)
    C32 0.071(2) 0.071(2) 0.081(2) -0.0109(17) 0.0187(17) 0.0156(18)
    C33 0.111(3) 0.074(3) 0.135(3) -0.026(2) 0.022(3) 0.002(2)
    C34 0.064(2) 0.109(3) 0.128(3) -0.010(2) 0.028(2) 0.030(2)
    C35 0.121(3) 0.122(3) 0.105(3) -0.032(2) 0.032(2) 0.041(3)
    C36 0.102(4) 0.295(8) 0.164(5) 0.058(4) -0.055(4) -0.080(5)
    N1 0.0515(13) 0.0579(15) 0.0479(14) -0.0072(11) 0.0022(11) -0.0018(11)
    O1 0.0666(13) 0.0788(17) 0.0877(16) 0.0068(11) -0.0133(12) 0.0230(12)
    O2 0.0639(13) 0.0872(15) 0.0622(13) -0.0221(10) 0.0045(11) 0.0025(12)
    O3 0.0793(19) 0.220(4) 0.187(3) 0.003(2) -0.010(2) 0.039(3)
_geom_special_details
;
All e.s.d.'s (except the e.s.d. in the dihedral angle between two l.s. planes)
are estimated using the full covariance matrix. The cell e.s.d.'s are taken
into account individually in the estimation of e.s.d.'s in distances, angles
and torsion angles; correlations between e.s.d.'s in cell parameters are only
used when they are defined by crystal symmetry. An approximate (isotropic)
treatment of cell e.s.d.'s is used for estimating e.s.d.'s involving l.s.
planes.
;
loop_
    _geom_bond_atom_site_label_1
    _geom_bond_atom_site_label_2
    _geom_bond_site_symmetry_2
    _geom_bond_distance
    _geom_bond_publ_flag
    C1 O1 . 1.366(3) ?
    C1 C10 . 1.372(3) ?
    C1 C2 . 1.406(4) ?
    C2 C3 . 1.353(4) ?
    C2 H2A . 0.9300 ?
    C3 C4 . 1.403(4) ?
    C3 H3 . 0.9300 ?
    C4 C5 . 1.414(4) ?
    C4 C9 . 1.417(4) ?
    C5 C6 . 1.351(4) ?
    C5 H5 . 0.9300 ?
    C6 C7 . 1.396(4) ?
    C6 H6 . 0.9300 ?
    C7 C8 . 1.357(4) ?
    C7 H7 . 0.9300 ?
    C8 C9 . 1.410(3) ?
    C8 H8 . 0.9300 ?
    C9 C10 . 1.431(3) ?
    C10 C11 . 1.495(3) ?
    C11 C20 . 1.377(3) ?
    C11 C12 . 1.428(3) ?
    C12 C13 . 1.412(3) ?
    C12 C17 . 1.421(3) ?
    C13 C14 . 1.357(4) ?
    C13 H13 . 0.9300 ?
    C14 C15 . 1.403(4) ?
    C14 H14 . 0.9300 ?
    C15 C16 . 1.345(4) ?
    C15 H15 . 0.9300 ?
    C16 C17 . 1.413(4) ?
    C16 H16 . 0.9300 ?
    C17 C18 . 1.403(4) ?
    C18 C19 . 1.358(3) ?
    C18 H18 . 0.9300 ?
    C19 C20 . 1.410(3) ?
    C19 H19 . 0.9300 ?
    C20 N1 . 1.420(3) ?
    C21 N1 . 1.275(3) ?
    C21 C22 . 1.442(3) ?
    C21 H21 . 0.9300 ?
    C22 C23 . 1.396(3) ?
    C22 C27 . 1.405(3) ?
    C23 C24 . 1.375(3) ?
    C23 H23 . 0.9300 ?
    C24 C25 . 1.406(4) ?
    C24 C28 . 1.526(4) ?
    C25 C26 . 1.383(4) ?
    C25 H25 . 0.9300 ?
    C26 C27 . 1.392(3) ?
    C26 C32 . 1.543(4) ?
    C27 O2 . 1.355(3) ?
    C28 C29 . 1.520(4) ?
    C28 C30 . 1.522(4) ?
    C28 C31 . 1.524(4) ?
    C29 H29A . 0.9600 ?
    C29 H29B . 0.9600 ?
    C29 H29C . 0.9600 ?
    C30 H30A . 0.9600 ?
    C30 H30B . 0.9600 ?
    C30 H30C . 0.9600 ?
    C31 H31A . 0.9600 ?
    C31 H31B . 0.9600 ?
    C31 H31C . 0.9600 ?
    C32 C34 . 1.526(4) ?
    C32 C35 . 1.528(4) ?
    C32 C33 . 1.535(5) ?
    C33 H33A . 0.9600 ?
    C33 H33B . 0.9600 ?
    C33 H33C . 0.9600 ?
    C34 H34A . 0.9600 ?
    C34 H34B . 0.9600 ?
    C34 H34C . 0.9600 ?
    C35 H35A . 0.9600 ?
    C35 H35B . 0.9600 ?
    C35 H35C . 0.9600 ?
    C36 O3 . 1.261(4) ?
    C36 H36A . 0.9600 ?
    C36 H36B . 0.9600 ?
    C36 H36C . 0.9600 ?
    O1 H1 . 0.8200 ?
    O2 H2 . 0.8200 ?
    O3 H3A . 0.8200 ?
loop_
    _geom_angle_atom_site_label_1
    _geom_angle_atom_site_label_2
    _geom_angle_atom_site_label_3
    _geom_angle_site_symmetry_1
    _geom_angle_site_symmetry_3
    _geom_angle
    _geom_angle_publ_flag
    O1 C1 C10 . . 124.2(2) ?
    O1 C1 C2 . . 114.5(3) ?
    C10 C1 C2 . . 121.3(3) ?
    C3 C2 C1 . . 120.7(3) ?
    C3 C2 H2A . . 119.7 ?
    C1 C2 H2A . . 119.7 ?
    C2 C3 C4 . . 120.8(3) ?
    C2 C3 H3 . . 119.6 ?
    C4 C3 H3 . . 119.6 ?
    C3 C4 C5 . . 122.1(3) ?
    C3 C4 C9 . . 118.9(3) ?
    C5 C4 C9 . . 119.0(3) ?
    C6 C5 C4 . . 121.6(3) ?
    C6 C5 H5 . . 119.2 ?
    C4 C5 H5 . . 119.2 ?
    C5 C6 C7 . . 119.4(3) ?
    C5 C6 H6 . . 120.3 ?
    C7 C6 H6 . . 120.3 ?
    C8 C7 C6 . . 120.9(3) ?
    C8 C7 H7 . . 119.6 ?
    C6 C7 H7 . . 119.6 ?
    C7 C8 C9 . . 121.5(3) ?
    C7 C8 H8 . . 119.2 ?
    C9 C8 H8 . . 119.2 ?
    C8 C9 C4 . . 117.5(2) ?
    C8 C9 C10 . . 122.5(2) ?
    C4 C9 C10 . . 119.9(2) ?
    C1 C10 C9 . . 118.3(2) ?
    C1 C10 C11 . . 121.7(2) ?
    C9 C10 C11 . . 120.0(2) ?
    C20 C11 C12 . . 118.9(2) ?
    C20 C11 C10 . . 120.0(2) ?
    C12 C11 C10 . . 121.1(2) ?
    C13 C12 C17 . . 117.9(2) ?
    C13 C12 C11 . . 122.6(2) ?
    C17 C12 C11 . . 119.5(2) ?
    C14 C13 C12 . . 121.6(3) ?
    C14 C13 H13 . . 119.2 ?
    C12 C13 H13 . . 119.2 ?
    C13 C14 C15 . . 120.4(3) ?
    C13 C14 H14 . . 119.8 ?
    C15 C14 H14 . . 119.8 ?
    C16 C15 C14 . . 119.5(3) ?
    C16 C15 H15 . . 120.2 ?
    C14 C15 H15 . . 120.2 ?
    C15 C16 C17 . . 122.2(3) ?
    C15 C16 H16 . . 118.9 ?
    C17 C16 H16 . . 118.9 ?
    C18 C17 C16 . . 122.6(3) ?
    C18 C17 C12 . . 119.0(2) ?
    C16 C17 C12 . . 118.4(3) ?
    C19 C18 C17 . . 121.2(3) ?
    C19 C18 H18 . . 119.4 ?
    C17 C18 H18 . . 119.4 ?
    C18 C19 C20 . . 120.2(3) ?
    C18 C19 H19 . . 119.9 ?
    C20 C19 H19 . . 119.9 ?
    C11 C20 C19 . . 121.1(2) ?
    C11 C20 N1 . . 117.1(2) ?
    C19 C20 N1 . . 121.8(2) ?
    N1 C21 C22 . . 123.5(2) ?
    N1 C21 H21 . . 118.3 ?
    C22 C21 H21 . . 118.3 ?
    C23 C22 C27 . . 119.2(2) ?
    C23 C22 C21 . . 119.3(2) ?
    C27 C22 C21 . . 121.4(2) ?
    C24 C23 C22 . . 122.2(2) ?
    C24 C23 H23 . . 118.9 ?
    C22 C23 H23 . . 118.9 ?
    C23 C24 C25 . . 115.9(2) ?
    C23 C24 C28 . . 123.0(3) ?
    C25 C24 C28 . . 121.1(3) ?
    C26 C25 C24 . . 125.0(3) ?
    C26 C25 H25 . . 117.5 ?
    C24 C25 H25 . . 117.5 ?
    C25 C26 C27 . . 116.6(2) ?
    C25 C26 C32 . . 122.1(3) ?
    C27 C26 C32 . . 121.3(3) ?
    O2 C27 C26 . . 119.6(2) ?
    O2 C27 C22 . . 119.5(2) ?
    C26 C27 C22 . . 121.0(2) ?
    C29 C28 C30 . . 108.7(3) ?
    C29 C28 C31 . . 107.7(3) ?
    C30 C28 C31 . . 108.2(3) ?
    C29 C28 C24 . . 110.6(2) ?
    C30 C28 C24 . . 110.5(2) ?
    C31 C28 C24 . . 111.1(2) ?
    C28 C29 H29A . . 109.5 ?
    C28 C29 H29B . . 109.5 ?
    H29A C29 H29B . . 109.5 ?
    C28 C29 H29C . . 109.5 ?
    H29A C29 H29C . . 109.5 ?
    H29B C29 H29C . . 109.5 ?
    C28 C30 H30A . . 109.5 ?
    C28 C30 H30B . . 109.5 ?
    H30A C30 H30B . . 109.5 ?
    C28 C30 H30C . . 109.5 ?
    H30A C30 H30C . . 109.5 ?
    H30B C30 H30C . . 109.5 ?
    C28 C31 H31A . . 109.5 ?
    C28 C31 H31B . . 109.5 ?
    H31A C31 H31B . . 109.5 ?
    C28 C31 H31C . . 109.5 ?
    H31A C31 H31C . . 109.5 ?
    H31B C31 H31C . . 109.5 ?
    C34 C32 C35 . . 107.2(3) ?
    C34 C32 C33 . . 110.8(3) ?
    C35 C32 C33 . . 107.4(3) ?
    C34 C32 C26 . . 109.5(2) ?
    C35 C32 C26 . . 112.0(3) ?
    C33 C32 C26 . . 109.9(2) ?
    C32 C33 H33A . . 109.5 ?
    C32 C33 H33B . . 109.5 ?
    H33A C33 H33B . . 109.5 ?
    C32 C33 H33C . . 109.5 ?
    H33A C33 H33C . . 109.5 ?
    H33B C33 H33C . . 109.5 ?
    C32 C34 H34A . . 109.5 ?
    C32 C34 H34B . . 109.5 ?
    H34A C34 H34B . . 109.5 ?
    C32 C34 H34C . . 109.5 ?
    H34A C34 H34C . . 109.5 ?
    H34B C34 H34C . . 109.5 ?
    C32 C35 H35A . . 109.5 ?
    C32 C35 H35B . . 109.5 ?
    H35A C35 H35B . . 109.5 ?
    C32 C35 H35C . . 109.5 ?
    H35A C35 H35C . . 109.5 ?
    H35B C35 H35C . . 109.5 ?
    O3 C36 H36A . . 109.5 ?
    O3 C36 H36B . . 109.5 ?
    H36A C36 H36B . . 109.5 ?
    O3 C36 H36C . . 109.5 ?
    H36A C36 H36C . . 109.5 ?
    H36B C36 H36C . . 109.5 ?
    C21 N1 C20 . . 120.2(2) ?
    C1 O1 H1 . . 109.5 ?
    C27 O2 H2 . . 109.5 ?
    C36 O3 H3A . . 109.5 ?
loop_
    _geom_torsion_atom_site_label_1
    _geom_torsion_atom_site_label_2
    _geom_torsion_atom_site_label_3
    _geom_torsion_atom_site_label_4
    _geom_torsion_site_symmetry_1
    _geom_torsion_site_symmetry_2
    _geom_torsion_site_symmetry_3
    _geom_torsion_site_symmetry_4
    _geom_torsion
    _geom_torsion_publ_flag
    O1 C1 C2 C3 . . . . 177.5(3) ?
    C10 C1 C2 C3 . . . . -2.6(4) ?
    C1 C2 C3 C4 . . . . 0.9(5) ?
    C2 C3 C4 C5 . . . . -179.8(3) ?
    C2 C3 C4 C9 . . . . 1.3(4) ?
    C3 C4 C5 C6 . . . . -177.4(3) ?
    C9 C4 C5 C6 . . . . 1.4(5) ?
    C4 C5 C6 C7 . . . . 0.6(5) ?
    C5 C6 C7 C8 . . . . -1.3(5) ?
    C6 C7 C8 C9 . . . . 0.0(4) ?
    C7 C8 C9 C4 . . . . 2.0(4) ?
    C7 C8 C9 C10 . . . . -179.9(3) ?
    C3 C4 C9 C8 . . . . 176.2(2) ?
    C5 C4 C9 C8 . . . . -2.7(4) ?
    C3 C4 C9 C10 . . . . -2.0(4) ?
    C5 C4 C9 C10 . . . . 179.2(2) ?
    O1 C1 C10 C9 . . . . -178.2(2) ?
    C2 C1 C10 C9 . . . . 1.9(4) ?
    O1 C1 C10 C11 . . . . 4.2(4) ?
    C2 C1 C10 C11 . . . . -175.7(2) ?
    C8 C9 C10 C1 . . . . -177.7(2) ?
    C4 C9 C10 C1 . . . . 0.4(4) ?
    C8 C9 C10 C11 . . . . -0.1(4) ?
    C4 C9 C10 C11 . . . . 178.0(2) ?
    C1 C10 C11 C20 . . . . 68.0(3) ?
    C9 C10 C11 C20 . . . . -109.6(3) ?
    C1 C10 C11 C12 . . . . -111.3(3) ?
    C9 C10 C11 C12 . . . . 71.2(3) ?
    C20 C11 C12 C13 . . . . -176.2(2) ?
    C10 C11 C12 C13 . . . . 3.0(4) ?
    C20 C11 C12 C17 . . . . 2.1(3) ?
    C10 C11 C12 C17 . . . . -178.6(2) ?
    C17 C12 C13 C14 . . . . 0.1(4) ?
    C11 C12 C13 C14 . . . . 178.4(2) ?
    C12 C13 C14 C15 . . . . 0.7(4) ?
    C13 C14 C15 C16 . . . . -1.1(4) ?
    C14 C15 C16 C17 . . . . 0.5(5) ?
    C15 C16 C17 C18 . . . . -179.2(3) ?
    C15 C16 C17 C12 . . . . 0.3(4) ?
    C13 C12 C17 C18 . . . . 178.9(2) ?
    C11 C12 C17 C18 . . . . 0.5(4) ?
    C13 C12 C17 C16 . . . . -0.6(3) ?
    C11 C12 C17 C16 . . . . -179.0(2) ?
    C16 C17 C18 C19 . . . . 177.7(3) ?
    C12 C17 C18 C19 . . . . -1.8(4) ?
    C17 C18 C19 C20 . . . . 0.5(4) ?
    C12 C11 C20 C19 . . . . -3.4(4) ?
    C10 C11 C20 C19 . . . . 177.3(2) ?
    C12 C11 C20 N1 . . . . 175.7(2) ?
    C10 C11 C20 N1 . . . . -3.6(3) ?
    C18 C19 C20 C11 . . . . 2.2(4) ?
    C18 C19 C20 N1 . . . . -176.9(2) ?
    N1 C21 C22 C23 . . . . -179.0(3) ?
    N1 C21 C22 C27 . . . . -2.4(4) ?
    C27 C22 C23 C24 . . . . 0.5(4) ?
    C21 C22 C23 C24 . . . . 177.1(2) ?
    C22 C23 C24 C25 . . . . -1.5(4) ?
    C22 C23 C24 C28 . . . . 179.5(2) ?
    C23 C24 C25 C26 . . . . 1.4(4) ?
    C28 C24 C25 C26 . . . . -179.6(2) ?
    C24 C25 C26 C27 . . . . -0.3(4) ?
    C24 C25 C26 C32 . . . . -178.6(3) ?
    C25 C26 C27 O2 . . . . 179.2(2) ?
    C32 C26 C27 O2 . . . . -2.5(4) ?
    C25 C26 C27 C22 . . . . -0.8(4) ?
    C32 C26 C27 C22 . . . . 177.6(2) ?
    C23 C22 C27 O2 . . . . -179.3(2) ?
    C21 C22 C27 O2 . . . . 4.2(4) ?
    C23 C22 C27 C26 . . . . 0.7(4) ?
    C21 C22 C27 C26 . . . . -175.9(2) ?
    C23 C24 C28 C29 . . . . -127.9(3) ?
    C25 C24 C28 C29 . . . . 53.1(4) ?
    C23 C24 C28 C30 . . . . 111.7(3) ?
    C25 C24 C28 C30 . . . . -67.2(3) ?
    C23 C24 C28 C31 . . . . -8.4(4) ?
    C25 C24 C28 C31 . . . . 172.7(3) ?
    C25 C26 C32 C34 . . . . -118.9(3) ?
    C27 C26 C32 C34 . . . . 62.9(4) ?
    C25 C26 C32 C35 . . . . -0.1(4) ?
    C27 C26 C32 C35 . . . . -178.3(3) ?
    C25 C26 C32 C33 . . . . 119.2(3) ?
    C27 C26 C32 C33 . . . . -59.0(4) ?
    C22 C21 N1 C20 . . . . 173.3(2) ?
    C11 C20 N1 C21 . . . . -140.4(3) ?
    C19 C20 N1 C21 . . . . 38.7(4) ?
loop_
    _geom_hbond_atom_site_label_D
    _geom_hbond_atom_site_label_H
    _geom_hbond_atom_site_label_A
    _geom_hbond_site_symmetry_A
    _geom_hbond_distance_DH
    _geom_hbond_distance_HA
    _geom_hbond_distance_DA
    _geom_hbond_angle_DHA
    O1 H1 O3 . 0.82 1.96 2.727(4) 154.6
    O2 H2 N1 . 0.82 1.85 2.582(3) 147.4
data_global
_journal_date_recd_electronic     2011-09-05
_journal_date_accepted     2011-09-29
_journal_name_full     'Acta Crystallographica, Section E'
_journal_year     2011
_journal_volume     67
_journal_issue     11
_journal_page_first     o2914
_journal_page_last     o2914
_journal_paper_category     QO
_journal_coeditor_code     CV5152
_publ_contact_author_name     'Dian He'
_publ_contact_author_address
;
Institute of Medicinal Chemistry, School of Pharmacy, Lanzhou University,
Lanzhou 730000, People's Republic of China
;
_publ_contact_author_email     hed@lzu.edu.cn
_publ_contact_author_fax     '86-931-8915023'
_publ_contact_author_phone     '86-931-8915023'
_publ_section_title
;\
(<i>E</i>)-2'-[(3,5-Di-<i>tert</i>-butyl-2-hydroxybenzylidene)amino]-1,1'-\
binaphthalen-2-ol methanol monosolvate
;
loop_
    _publ_author_name
    _publ_author_footnote
    _publ_author_address
    'He, Dian' .
;
Institute of Medicinal Chemistry, School of Pharmacy, Lanzhou University,
Lanzhou 730000, People's Republic of China
;
    'Li, Chong' .
;
Institute of Medicinal Chemistry, School of Pharmacy, Lanzhou University,
Lanzhou 730000, People's Republic of China
;
    'Wang, Xiaohong' .
;
Institute of Medicinal Chemistry, School of Pharmacy, Lanzhou University,
Lanzhou 730000, People's Republic of China
;
