# Supplementary material for: (E)-2′-[(3,5-Di-tert-butyl-2-hy­droxy­benzyl­idene)amino]-1,1′-binaphthalen-2-ol methanol monosolvate
Source: Acta Crystallogr Sect E Struct Rep Online. 2011 Oct 12;67(Pt 11):o2914. doi: 10.1107/S1600536811040116 (PMC3247328; doi:10.1107/S1600536811040116)
Supplement: Supplementary file 2 [file e-67-o2914-Isup2.hkl]

# 
# h,k,l, Fc-squared, Fo-squared, sigma(Fo-squared) and status flag 
# 
data_I
_shelx_title ' test_0m.ins in P2(1)/n' 
_shelx_refln_list_code          4 
_shelx_F_calc_maximum      222.80 
_exptl_crystal_F_000      1144.00 
_reflns_d_resolution_high  0.8079 
 
loop_ 
 _symmetry_equiv_pos_as_xyz 
 'x, y, z' 
 '-x+1/2, y+1/2, -z+1/2' 
 '-x, -y, -z' 
 'x-1/2, -y-1/2, z-1/2' 
 
_cell_length_a     8.8396 
_cell_length_b    12.2251 
_cell_length_c    28.3202 
_cell_angle_alpha  90.000 
_cell_angle_beta   95.018 
_cell_angle_gamma  90.000 
 
_shelx_F_squared_multiplier     1.000 
 
loop_ 
 _refln_index_h 
 _refln_index_k 
 _refln_index_l 
 _refln_F_squared_calc 
 _refln_F_squared_meas 
 _refln_F_squared_sigma 
 _refln_observed_status 
   2   0   0     8387.01     7818.33     97.84 o 
   4   0   0      151.94      120.94     16.10 o 
   6   0   0       24.15       38.24      9.55 o 
   8   0   0       14.38      -13.62     17.02 o 
  10   0   0       28.87       11.38     24.83 o 
   1   1   0    17123.12    18005.87    165.28 o 
   2   1   0    17039.88    17331.74    149.24 o 
   3   1   0     2485.72     2544.99     29.57 o 
   4   1   0      573.27      620.00     11.34 o 
   5   1   0     1431.04     1501.28     20.27 o 
   6   1   0       31.32       34.73      6.68 o 
   7   1   0       14.52        8.03     10.70 o 
   8   1   0        1.89        3.96     12.88 o 
   9   1   0       30.61       35.40     17.52 o 
  10   1   0        9.11       -6.54     15.64 o 
   0   2   0     2596.30     2844.18     58.07 o 
   1   2   0    15939.66    16129.46    266.79 o 
   2   2   0     7635.42     7543.12     60.69 o 
   3   2   0     2064.63     2008.14     25.61 o 
   4   2   0       43.26       44.35      4.27 o 
   5   2   0       27.75       38.52      4.97 o 
   6   2   0      382.31      387.87     13.18 o 
   7   2   0       36.34       28.62      8.74 o 
   8   2   0        3.78        2.59     10.11 o 
   9   2   0       66.34       80.01     19.84 o 
  10   2   0       16.75        6.22     22.23 o 
   1   3   0     7754.75     8074.42     85.68 o 
   2   3   0     1364.45     1188.21     21.22 o 
   3   3   0      173.19      185.90      6.63 o 
   4   3   0      119.42      140.52      6.14 o 
   5   3   0      555.90      636.21     12.25 o 
   6   3   0       46.65       38.94      6.08 o 
   7   3   0        1.87        3.20      6.49 o 
   8   3   0        0.03       -8.14     10.62 o 
   9   3   0       20.00       21.33     13.86 o 
  10   3   0        0.13      -10.18     13.49 o 
   0   4   0     2326.75     2367.46     44.02 o 
   1   4   0     4004.74     3892.43     55.21 o 
   2   4   0      637.43      608.36     14.00 o 
   3   4   0     2223.97     2351.85     44.17 o 
   4   4   0      667.74      791.20     15.13 o 
   5   4   0        1.34        0.74      3.36 o 
   6   4   0       96.60      100.84     11.98 o 
   7   4   0      104.40       75.19     12.14 o 
   8   4   0        0.77        5.02      8.91 o 
   9   4   0       34.77       59.62     17.77 o 
  10   4   0       15.06       16.16     16.39 o 
   1   5   0      445.56      488.32     16.30 o 
   2   5   0     7487.58     7777.85     77.73 o 
   3   5   0      271.46      324.92     11.97 o 
   4   5   0      395.03      428.38     12.99 o 
   5   5   0      432.28      480.31     13.22 o 
   6   5   0      162.20      149.98     11.88 o 
   7   5   0       21.19       29.64      9.61 o 
   8   5   0       37.51       39.62     11.98 o 
   9   5   0       16.55       12.35     13.98 o 
  10   5   0       10.05      -10.09     14.91 o 
   0   6   0      398.75      280.18     32.66 o 
   1   6   0      425.89      476.82     17.64 o 
   2   6   0        0.36       -3.26      3.26 o 
   3   6   0      528.92      621.09     15.17 o 
   4   6   0       19.72       23.48      5.18 o 
   5   6   0       95.62      106.62      7.85 o 
   6   6   0      129.89      147.25     12.38 o 
   7   6   0      201.50      166.34     17.34 o 
   8   6   0       76.83       80.59     23.34 o 
   9   6   0        0.33       -1.79     19.67 o 
  10   6   0        1.18       -3.48     18.11 o 
   1   7   0       14.93        3.30      4.24 o 
   2   7   0      276.30      235.25     14.67 o 
   3   7   0      157.16      164.96     11.10 o 
   4   7   0        2.94        1.11      5.09 o 
   5   7   0        1.32        2.55      6.15 o 
   6   7   0       71.28      104.51     27.47 o 
   7   7   0        2.10        8.26     11.10 o 
   8   7   0        3.36        5.57     12.52 o 
   9   7   0       15.20       24.19     20.25 o 
   0   8   0     1890.84     1746.82     48.95 o 
   1   8   0        8.86        4.90      5.76 o 
   2   8   0       13.84       18.75      7.25 o 
   3   8   0        3.59        7.13      5.20 o 
   4   8   0       42.83       53.86      8.37 o 
   5   8   0       17.44       25.54      7.76 o 
   6   8   0        5.34       -7.62      7.62 o 
   7   8   0        4.53       -3.02     10.99 o 
   8   8   0       24.76       -2.49     11.61 o 
   9   8   0        0.01       -4.62     13.64 o 
   1   9   0      324.51      400.45     32.23 o 
   2   9   0        2.12        0.24      6.32 o 
   3   9   0       12.09       30.90     15.53 o 
   4   9   0       14.29        4.50      8.87 o 
   5   9   0       15.57       18.58     11.41 o 
   6   9   0       11.08       13.42     12.85 o 
   7   9   0        1.55        0.76     17.61 o 
   8   9   0       24.31       50.44     24.97 o 
   0  10   0        4.94       -7.94      7.94 o 
   1  10   0       87.97       84.28     13.11 o 
   2  10   0       29.50       12.20      9.65 o 
   3  10   0        1.78       -4.28      7.69 o 
   4  10   0        1.63        3.79      9.31 o 
   5  10   0        1.14       11.60     12.52 o 
   6  10   0        1.41        5.92     13.29 o 
   7  10   0        0.35       14.61     17.01 o 
   8  10   0       33.54       49.30     25.76 o 
   1  11   0       80.29       90.25     27.92 o 
   2  11   0        4.75        6.15     10.41 o 
   3  11   0        5.15       -6.40      9.26 o 
   4  11   0        1.12       -2.76      9.29 o 
   5  11   0        4.49       20.59     13.81 o 
   6  11   0        9.23       18.00     29.59 o 
   7  11   0        8.95       32.02     19.97 o 
   0  12   0      136.04      142.68     33.40 o 
   1  12   0        2.88       -6.91     11.36 o 
   2  12   0       35.57       38.92     13.85 o 
   3  12   0        0.01        3.62     10.76 o 
   4  12   0        0.32       -9.67      9.67 o 
   5  12   0        2.73        8.73     13.49 o 
   6  12   0        3.14        7.58     15.15 o 
   1  13   0        3.36        2.59     14.68 o 
   2  13   0        0.68        0.02      9.31 o 
   3  13   0       36.11       35.90     14.71 o 
   4  13   0        5.80        0.19     10.70 o 
   5  13   0        2.40      -20.38     21.12 o 
   0  14   0        0.29       25.54     25.06 o 
   1  14   0        3.98      -15.20     15.20 o 
   2  14   0        7.04       15.44     15.59 o 
   3  14   0       18.04       10.81     13.67 o 
   4  14   0       42.55       54.09     15.38 o 
   1  15   0        0.20      -13.97     17.23 o 
  -9   0   1      101.60      102.18     31.23 o 
  -7   0   1        6.85        7.59     12.27 o 
  -5   0   1       40.67       47.72     11.23 o 
  -3   0   1      203.29      221.55     13.38 o 
  -1   0   1     1598.62     1568.16     32.06 o 
   3   0   1     4517.20     4410.93     51.71 o 
   5   0   1       16.68       18.49      4.93 o 
   7   0   1      152.67      181.05     18.08 o 
   9   0   1      143.60      132.15     33.02 o 
 -10   1   1        0.32       -8.38     14.79 o 
  -9   1   1        3.43        0.22     14.19 o 
  -8   1   1       82.50       72.13     26.30 o 
  -7   1   1       56.68       55.54     10.00 o 
  -6   1   1      237.47      258.65     20.23 o 
  -5   1   1     1052.44      984.99     16.05 o 
  -4   1   1       92.67       99.85      5.18 o 
  -3   1   1      147.98      167.73      5.92 o 
  -2   1   1     2710.99     2678.06     26.24 o 
  -1   1   1     2991.55     3071.35     57.57 o 
   0   1   1     2292.79     2101.71     28.83 o 
   1   1   1     6916.31     7007.67    144.57 o 
   2   1   1      659.01      683.13     10.14 o 
   3   1   1     1477.03     1533.06     18.29 o 
   4   1   1      672.31      612.46     11.08 o 
   5   1   1       24.52       21.90      4.56 o 
   6   1   1        8.55        3.15      4.82 o 
   7   1   1      105.36      122.60     11.05 o 
   8   1   1       16.65       -0.73     11.95 o 
   9   1   1        7.51       22.77     16.41 o 
  10   1   1        0.03       -6.82     14.69 o 
 -10   2   1       17.48       32.83     17.81 o 
  -9   2   1       51.34       69.66     19.43 o 
  -8   2   1       24.14       20.26     12.46 o 
  -7   2   1      233.78      244.29     18.85 o 
  -6   2   1        5.03        1.08      3.98 o 
  -5   2   1       69.80       61.28      5.43 o 
  -4   2   1     3501.62     3629.54     35.26 o 
  -3   2   1     2113.29     1956.98     21.52 o 
  -2   2   1     6396.15     6494.66     55.03 o 
  -1   2   1    28589.53    31389.67    248.36 o 
   0   2   1    13580.83    13127.25    153.65 o 
   1   2   1    13255.56    13466.91    129.47 o 
   2   2   1    11024.15    11290.02     97.55 o 
   3   2   1       65.15       72.17      4.02 o 
   4   2   1      584.37      576.42     11.41 o 
   5   2   1       79.24       85.71      9.52 o 
   6   2   1      611.27      613.06     19.50 o 
   7   2   1       68.62       62.99     11.05 o 
   8   2   1       35.72       78.64     13.58 o 
   9   2   1        0.88        2.17     12.61 o 
  10   2   1        1.04       17.63     15.88 o 
 -10   3   1        0.03        2.71     15.58 o 
  -9   3   1       22.54       15.87     19.45 o 
  -8   3   1        2.50       -6.09     12.65 o 
  -7   3   1       75.44       96.58     12.70 o 
  -6   3   1      621.08      630.11     17.33 o 
  -5   3   1       39.06       22.32      4.90 o 
  -4   3   1      154.72      140.07      6.03 o 
  -3   3   1      128.21      121.86      5.77 o 
  -2   3   1     2459.39     2482.60     24.95 o 
  -1   3   1       57.02       97.97      6.83 o 
   0   3   1      465.80      470.79     10.94 o 
   1   3   1      947.82      982.77     19.10 o 
   2   3   1     1164.26     1249.46     19.35 o 
   3   3   1     6671.29     6667.46     59.02 o 
   4   3   1     1527.60     1478.83     20.26 o 
   5   3   1      735.57      699.06     16.19 o 
   6   3   1       18.79       10.63      4.74 o 
   7   3   1        5.98        0.19      7.67 o 
   8   3   1       37.24       24.73     13.45 o 
   9   3   1        2.73        2.75     13.32 o 
  10   3   1        0.50        8.45     16.60 o 
 -10   4   1        0.01       -0.33     15.37 o 
  -9   4   1        0.09        5.56     13.12 o 
  -8   4   1        8.38        7.11      8.81 o 
  -7   4   1       21.37        4.88     10.37 o 
  -6   4   1      490.13      434.75     21.40 o 
  -5   4   1        0.33        0.17      3.03 o 
  -4   4   1      130.19      111.76      5.90 o 
  -3   4   1      169.69      174.20      9.47 o 
  -2   4   1       15.81       10.75      3.20 o 
  -1   4   1     1204.53     1113.59     23.19 o 
   0   4   1      176.16      164.87      7.75 o 
   1   4   1      121.31      102.32      9.69 o 
   2   4   1     1598.62     1581.70     45.10 o 
   3   4   1      559.12      573.17     19.38 o 
   4   4   1      119.61      129.50      6.95 o 
   5   4   1      137.06      152.17     10.18 o 
   6   4   1       17.55       35.25      6.23 o 
   7   4   1       67.84       30.02     11.51 o 
   8   4   1       32.05       26.70     10.86 o 
   9   4   1        2.60       -4.28     11.99 o 
  10   4   1       19.39       18.57     16.04 o 
 -10   5   1        0.01       -7.02     14.00 o 
  -9   5   1       27.17       25.03     26.49 o 
  -8   5   1        3.67        1.71      8.93 o 
  -7   5   1      111.89      140.53     18.72 o 
  -6   5   1       82.68       66.00      8.82 o 
  -5   5   1       18.59       19.16      4.60 o 
  -4   5   1      300.50      314.84     17.73 o 
  -3   5   1      650.74      829.23     16.91 o 
  -2   5   1     5544.19     5522.02     53.16 o 
  -1   5   1       65.97       73.29      8.64 o 
   0   5   1      771.03      731.27     17.03 o 
   1   5   1      341.21      319.11     13.34 o 
   2   5   1      344.93      375.21     11.39 o 
   3   5   1       82.64       92.82      8.80 o 
   4   5   1      129.40      166.86      8.94 o 
   5   5   1       18.28       19.60      4.73 o 
   6   5   1      129.52      130.05      9.90 o 
   7   5   1       42.60       33.10     10.33 o 
   8   5   1        6.58        8.65      9.52 o 
   9   5   1        0.92        9.63     16.00 o 
  10   5   1       28.40       27.07     17.40 o 
 -10   6   1        1.17       18.84     23.22 o 
  -9   6   1       22.49       15.22     14.81 o 
  -8   6   1      144.62      201.11     19.99 o 
  -7   6   1      115.96       90.12     20.36 o 
  -6   6   1       91.22      106.21     14.17 o 
  -5   6   1        8.12        1.60      5.97 o 
  -4   6   1      477.40      509.41     17.25 o 
  -3   6   1      303.11      298.35     10.98 o 
  -2   6   1     1287.74     1377.96     21.43 o 
  -1   6   1     1419.08     1494.79     40.20 o 
   0   6   1      200.05      156.01      9.52 o 
   1   6   1      213.42      203.33     19.12 o 
   2   6   1       62.05       83.95      6.60 o 
   3   6   1        0.67       -1.15      3.98 o 
   4   6   1        9.45        1.70      5.09 o 
   5   6   1       20.14        9.47      4.60 o 
   6   6   1       19.82       13.96      6.00 o 
   7   6   1      112.29      126.24     15.49 o 
   8   6   1        0.06        2.82      9.73 o 
   9   6   1       19.25       10.76     14.83 o 
  -9   7   1       12.22       14.89     22.66 o 
  -8   7   1       39.42       32.99     26.77 o 
  -7   7   1       55.08       35.72     13.61 o 
  -6   7   1       18.43       25.05      9.27 o 
  -5   7   1       64.99       69.35     10.40 o 
  -4   7   1      205.12      200.87     12.51 o 
  -3   7   1       60.50       60.64      7.74 o 
  -2   7   1       41.77       38.01      6.05 o 
  -1   7   1      687.17      800.57     48.92 o 
   0   7   1       85.65       86.64      8.41 o 
   1   7   1       30.20       41.27      9.70 o 
   2   7   1      403.32      439.91     18.43 o 
   3   7   1       66.21       59.58      9.46 o 
   4   7   1       16.00       16.83      6.12 o 
   5   7   1       38.14       21.37     18.10 o 
   6   7   1      163.27      176.40     26.02 o 
   7   7   1       10.09        4.03     10.80 o 
   8   7   1       38.04       41.39     15.07 o 
   9   7   1       17.14       12.80     15.88 o 
  -9   8   1        6.32       35.64     25.50 o 
  -8   8   1       19.92       19.14     13.90 o 
  -7   8   1      186.23      187.47     21.82 o 
  -6   8   1        0.03       -2.03      7.61 o 
  -5   8   1        8.42        6.36      6.99 o 
  -4   8   1      119.29       93.96     10.87 o 
  -3   8   1        3.43       -1.10      6.40 o 
  -2   8   1       98.75       84.32     11.48 o 
  -1   8   1      205.24      224.28     15.47 o 
   0   8   1      163.73      191.49     14.15 o 
   1   8   1      528.38      550.33     22.07 o 
   2   8   1       89.19      101.19     13.68 o 
   3   8   1       16.43       28.03      6.90 o 
   4   8   1       12.26        9.88      6.35 o 
   5   8   1       15.75       12.23      8.23 o 
   6   8   1        0.11       -0.97      7.58 o 
   7   8   1       41.33       30.71     13.97 o 
   8   8   1        0.03        7.26     13.35 o 
   9   8   1        0.21        1.15     17.08 o 
  -8   9   1       21.18       -3.00     19.54 o 
  -7   9   1        1.35      -10.39     10.39 o 
  -6   9   1       58.14       72.30     17.39 o 
  -5   9   1       24.57        9.85      9.90 o 
  -4   9   1        2.91       12.99      9.10 o 
  -3   9   1       84.73       77.84     12.63 o 
  -2   9   1       57.31       64.22     11.81 o 
  -1   9   1      158.96      140.13     14.74 o 
   0   9   1      134.00      124.48     11.54 o 
   1   9   1      329.84      376.50     28.12 o 
   2   9   1        0.06        8.20      7.92 o 
   3   9   1       84.52       85.67     16.28 o 
   4   9   1       18.44        3.77      7.96 o 
   5   9   1        0.56       -9.65      9.65 o 
   6   9   1        7.99        2.12     11.94 o 
   7   9   1        6.61      -13.57     13.57 o 
   8   9   1       17.63       12.33     19.77 o 
  -8  10   1       26.80       53.61     26.97 o 
  -7  10   1        0.00      -11.71     11.98 o 
  -6  10   1       20.12       19.44     14.36 o 
  -5  10   1       17.73        4.51     10.91 o 
  -4  10   1        5.40       11.72     10.28 o 
  -3  10   1        2.08       -3.46      9.63 o 
  -2  10   1       22.76       18.45      9.53 o 
  -1  10   1       54.25       50.82     11.59 o 
   0  10   1       79.99       98.44     13.66 o 
   1  10   1       26.58       38.71     10.97 o 
   2  10   1      129.77      163.56     16.97 o 
   3  10   1       73.37       80.61     13.85 o 
   4  10   1       75.41       61.44     12.87 o 
   5  10   1        5.99        7.17     12.37 o 
   6  10   1       13.58       19.27     13.75 o 
   7  10   1        0.10       -7.33     17.79 o 
   8  10   1        6.80      -14.25     20.25 o 
  -7  11   1        3.46        9.57     14.86 o 
  -6  11   1        0.11        9.49     14.52 o 
  -5  11   1       11.38       -3.50     12.20 o 
  -4  11   1        2.76        7.38     10.62 o 
  -3  11   1        6.53        4.39      9.28 o 
  -2  11   1       37.16       72.64     14.52 o 
  -1  11   1      105.42      118.41     19.93 o 
   0  11   1        0.00       -8.94      8.94 o 
   1  11   1        2.88        5.25      8.09 o 
   2  11   1       27.50       26.78     11.68 o 
   3  11   1       22.09       18.48     10.84 o 
   4  11   1       74.72       91.99     16.05 o 
   5  11   1        6.54       25.91     13.39 o 
   6  11   1        1.51        6.60     13.19 o 
   7  11   1        9.59       12.22     20.32 o 
  -6  12   1       21.79       25.56     17.71 o 
  -5  12   1        8.90       -5.80     13.64 o 
  -4  12   1       53.27       69.00     19.24 o 
  -3  12   1       55.84       46.78     13.97 o 
  -2  12   1       35.35       34.04     19.26 o 
  -1  12   1       56.74       51.19     39.02 o 
   0  12   1       95.15      108.59     23.77 o 
   1  12   1        1.20        4.54     10.24 o 
   2  12   1       12.56       10.19      9.39 o 
   3  12   1       37.44       42.31     13.81 o 
   4  12   1       46.44        9.00     11.94 o 
   5  12   1        0.04       12.43     14.71 o 
   6  12   1        3.30       -1.98     14.95 o 
  -5  13   1       86.95       69.28     33.99 o 
  -4  13   1        1.70        4.52     12.64 o 
  -3  13   1       14.64      -10.82     18.56 o 
  -2  13   1       15.07        4.12     13.87 o 
  -1  13   1       71.49       51.26     15.00 o 
   0  13   1        9.74       23.81     16.49 o 
   1  13   1       12.12       20.66     16.46 o 
   2  13   1        3.91       17.30     12.12 o 
   3  13   1        0.87       -0.26     10.29 o 
   4  13   1       19.58        2.55     11.78 o 
   5  13   1       10.32       21.14     17.78 o 
  -4  14   1       11.21       10.11     13.48 o 
  -3  14   1        6.09       -1.00     13.45 o 
  -2  14   1        8.91       19.87     13.60 o 
  -1  14   1        9.96       12.37     17.38 o 
   0  14   1        6.93      -13.97     15.94 o 
   1  14   1        4.79      -20.24     20.24 o 
   2  14   1        1.62        8.96     12.45 o 
   3  14   1        8.16       16.18     14.62 o 
   4  14   1        3.26        6.83     16.02 o 
  -1  15   1        1.99        7.02     19.95 o 
   0  15   1        0.22        0.10     27.29 o 
   1  15   1        5.98      -16.09     16.24 o 
 -10   0   2       26.47       22.17     25.96 o 
  -8   0   2        0.41        7.31     18.72 o 
  -6   0   2        4.48       -3.33      4.09 o 
  -4   0   2     1584.51     1688.58     28.64 o 
  -2   0   2      246.47      300.20     11.85 o 
   0   0   2     4217.33     3307.33     58.52 o 
   2   0   2    49639.02    58135.84    662.68 o 
   4   0   2       22.94       45.71      4.89 o 
   6   0   2      107.43       83.62     12.49 o 
   8   0   2      507.08      424.37     46.67 o 
  10   0   2       41.80       49.65     27.70 o 
 -10   1   2        4.65       17.93     17.57 o 
  -9   1   2       30.78       45.13     18.24 o 
  -8   1   2        0.27       -7.16     11.58 o 
  -7   1   2        7.52       10.47      8.87 o 
  -6   1   2        8.49        6.61      3.58 o 
  -5   1   2      141.37      137.94      8.18 o 
  -4   1   2      254.29      241.50     10.68 o 
  -3   1   2     1594.00     1550.71     19.94 o 
  -2   1   2        5.30        1.17      2.76 o 
  -1   1   2     3902.90     3414.69     99.47 o 
   0   1   2       58.85       52.26      5.50 o 
   1   1   2     3205.61     2681.31     35.00 o 
   2   1   2     5690.58     5343.39     64.12 o 
   3   1   2      938.38      916.04     13.54 o 
   4   1   2       28.17       37.26      3.56 o 
   5   1   2       80.50       86.35      5.12 o 
   6   1   2      500.05      476.88     17.25 o 
   7   1   2        4.83       -3.75      5.71 o 
   8   1   2      100.95       81.98     13.91 o 
   9   1   2       90.43       82.04     24.54 o 
  10   1   2        1.68       -7.31     13.89 o 
 -10   2   2        0.93        7.64     14.00 o 
  -9   2   2        0.86       -8.43     13.91 o 
  -8   2   2       18.56       17.73     11.96 o 
  -7   2   2       27.11       53.08     11.09 o 
  -6   2   2       80.14       86.28      7.37 o 
  -5   2   2       19.59       18.28      3.76 o 
  -4   2   2      461.74      476.06     10.76 o 
  -3   2   2       29.01       33.35      3.40 o 
  -2   2   2     2429.22     2215.09     24.40 o 
  -1   2   2     6063.43     5617.11     60.17 o 
   0   2   2     2320.99     2422.83     60.75 o 
   1   2   2      114.08      125.75      6.10 o 
   2   2   2      693.77      666.44     13.80 o 
   3   2   2     1230.52     1284.35     17.41 o 
   4   2   2      539.49      484.11      9.19 o 
   5   2   2     1104.11     1077.13     15.34 o 
   6   2   2       76.82       68.38      8.54 o 
   7   2   2      120.01      135.15     11.86 o 
   8   2   2        1.75       -7.51      7.51 o 
   9   2   2      190.51      214.86     40.43 o 
  10   2   2        5.11        9.64     15.57 o 
 -10   3   2        0.11       -8.82     13.68 o 
  -9   3   2       21.99       19.24     14.03 o 
  -8   3   2        2.86        2.49     11.43 o 
  -7   3   2       11.31        7.55      7.54 o 
  -6   3   2       32.30       20.58      7.07 o 
  -5   3   2       84.37       87.08      6.19 o 
  -4   3   2      350.37      407.87     10.36 o 
  -3   3   2      952.48      904.18     16.16 o 
  -2   3   2     9604.74     9219.80     82.24 o 
  -1   3   2    13836.48    14224.98    121.64 o 
   0   3   2      610.78      587.94     14.29 o 
   1   3   2     3409.88     3043.82     39.70 o 
   2   3   2     3058.78     2891.12     33.51 o 
   3   3   2     3377.78     3344.20     35.18 o 
   4   3   2       78.30       74.01      5.78 o 
   5   3   2      199.79      201.31     10.25 o 
   6   3   2        7.01       10.20      8.65 o 
   7   3   2       78.68       93.93     13.72 o 
   8   3   2       15.72        7.43      8.84 o 
   9   3   2       62.76       19.30     15.07 o 
  10   3   2       43.99       79.43     21.11 o 
 -10   4   2        4.21        6.94     18.16 o 
  -9   4   2        0.16       -8.19     12.38 o 
  -8   4   2      133.19      124.44     20.58 o 
  -7   4   2       96.75      117.08     14.02 o 
  -6   4   2       81.97       64.79      8.67 o 
  -5   4   2      811.72      858.72     17.31 o 
  -4   4   2      261.60      176.14      7.07 o 
  -3   4   2    13670.09    13945.97    103.41 o 
  -2   4   2       15.20       25.32      3.73 o 
  -1   4   2     4721.53     4659.37     83.28 o 
   0   4   2     1633.32     1419.73     22.63 o 
   1   4   2     3167.47     2885.46     41.24 o 
   2   4   2      417.49      447.73     18.76 o 
   3   4   2        1.32        1.37      3.26 o 
   4   4   2      307.87      313.87     10.40 o 
   5   4   2      239.65      275.08     16.72 o 
   6   4   2      620.59      576.42     17.09 o 
   7   4   2      170.57      163.65     16.07 o 
   8   4   2        0.34       -2.03      9.09 o 
   9   4   2        9.47        9.64     14.83 o 
  10   4   2        3.34        5.08     14.12 o 
 -10   5   2       61.07       72.53     45.22 o 
  -9   5   2        0.63        0.03     17.94 o 
  -8   5   2        3.79      -10.69     11.30 o 
  -7   5   2      127.22      105.76     13.96 o 
  -6   5   2        6.95        2.15      5.10 o 
  -5   5   2       62.32      111.06      7.76 o 
  -4   5   2       35.62       39.00      5.58 o 
  -3   5   2       45.60       48.52      5.54 o 
  -2   5   2     4651.26     4868.96     48.41 o 
  -1   5   2     1711.71     1688.95     27.63 o 
   0   5   2      465.77      457.34     15.76 o 
   1   5   2        2.79       -1.70      3.58 o 
   2   5   2      734.29      701.25     14.56 o 
   3   5   2      171.96      166.10      9.17 o 
   4   5   2      157.47      161.21      9.64 o 
   5   5   2       19.50       17.59      5.26 o 
   6   5   2      354.92      372.42     17.83 o 
   7   5   2      541.97      527.31     29.67 o 
   8   5   2        1.05        0.77      9.47 o 
   9   5   2       23.66       18.81     14.30 o 
  10   5   2       49.63       65.37     20.95 o 
 -10   6   2        2.28       -1.10     15.44 o 
  -9   6   2       10.20       14.02     14.34 o 
  -8   6   2        2.07       13.32     10.54 o 
  -7   6   2        2.42       -5.46      9.13 o 
  -6   6   2       26.47       18.53      7.27 o 
  -5   6   2        0.00        1.98      4.52 o 
  -4   6   2      243.69      239.58     10.96 o 
  -3   6   2      273.37      273.06     13.84 o 
  -2   6   2     1030.39     1038.93     29.89 o 
  -1   6   2      542.90      495.16     15.65 o 
   0   6   2     1210.07     1221.68     24.70 o 
   1   6   2      433.02      400.29     19.99 o 
   2   6   2     1908.67     1814.35     57.32 o 
   3   6   2        0.56       -0.13      3.68 o 
   4   6   2        0.01       -0.27      4.38 o 
   5   6   2       96.14       94.15      8.53 o 
   6   6   2       41.21       35.92      7.27 o 
   7   6   2       93.04       93.23     13.90 o 
   8   6   2       19.51       12.51     10.35 o 
   9   6   2        3.92       -7.02     11.40 o 
  -9   7   2        5.62       31.67     24.61 o 
  -8   7   2       82.55       94.25     20.43 o 
  -7   7   2        1.74        4.40      8.50 o 
  -6   7   2       55.81       29.73      9.95 o 
  -5   7   2        5.80        6.59      6.21 o 
  -4   7   2        5.42        8.89      4.82 o 
  -3   7   2      858.30      840.85     18.47 o 
  -2   7   2     1113.35     1158.63     24.08 o 
  -1   7   2        8.89       10.10      6.00 o 
   0   7   2      162.84      172.08     11.54 o 
   1   7   2        0.34        0.50      4.48 o 
   2   7   2        0.44        1.68      5.31 o 
   3   7   2       64.42       70.18      9.89 o 
   4   7   2        2.74        3.38      6.25 o 
   5   7   2      104.96      112.54     12.85 o 
   6   7   2        9.85       12.30      7.58 o 
   7   7   2      202.39      249.27     47.34 o 
   8   7   2       22.20       19.70     13.58 o 
   9   7   2        0.45       11.73     13.33 o 
  -9   8   2       23.00       37.41     25.21 o 
  -8   8   2       13.55        7.44     14.39 o 
  -7   8   2      246.68      280.58     30.31 o 
  -6   8   2       34.25       14.60     14.16 o 
  -5   8   2       23.47        2.03      7.27 o 
  -4   8   2       55.35       46.96     10.71 o 
  -3   8   2      294.20      321.79     19.27 o 
  -2   8   2        5.61        5.77      6.64 o 
  -1   8   2      104.15      112.30     12.11 o 
   0   8   2      575.83      585.03     28.06 o 
   1   8   2       54.38       53.24      9.68 o 
   2   8   2      186.79      176.72     14.25 o 
   3   8   2        0.34       -5.46      5.46 o 
   4   8   2       49.44       40.97      8.38 o 
   5   8   2       38.15       22.47     12.38 o 
   6   8   2        2.48       10.14      8.74 o 
   7   8   2        5.98       12.11     11.47 o 
   8   8   2        0.02        8.49     12.38 o 
   9   8   2        6.92       -1.66     13.88 o 
  -8   9   2        0.07       48.33     22.67 o 
  -7   9   2       16.86       23.22     14.95 o 
  -6   9   2        3.32       12.14     12.05 o 
  -5   9   2       15.05       11.87     12.06 o 
  -4   9   2      211.38      202.11     18.60 o 
  -3   9   2      135.31      106.29     14.13 o 
  -2   9   2        0.20        8.88      8.00 o 
  -1   9   2      174.24      214.22     16.53 o 
   0   9   2      272.28      232.63     16.64 o 
   1   9   2       63.77       90.12     12.74 o 
   2   9   2        3.28        5.47      7.30 o 
   3   9   2        0.89       -1.87      7.55 o 
   4   9   2        8.37        9.82      9.10 o 
   5   9   2       10.27        2.67     11.22 o 
   6   9   2       15.65       19.69     17.50 o 
   7   9   2        5.44      -10.59     11.16 o 
   8   9   2        3.51       -3.26     18.49 o 
  -8  10   2        0.00       56.37     23.85 o 
  -7  10   2       27.56       41.55     15.00 o 
  -6  10   2       35.16       37.39     15.16 o 
  -5  10   2       34.78       46.33     13.05 o 
  -4  10   2        9.44        7.33      9.49 o 
  -3  10   2       26.77       19.75     10.13 o 
  -2  10   2        5.52       15.34      9.41 o 
  -1  10   2      596.32      570.45     27.76 o 
   0  10   2       60.91       47.43     11.55 o 
   1  10   2       83.37       81.11     10.36 o 
   2  10   2        2.90        3.27      9.20 o 
   3  10   2        7.74       20.25      9.97 o 
   4  10   2        9.28        7.13      8.79 o 
   5  10   2      116.17      118.14     35.95 o 
   6  10   2        5.28        1.94     11.52 o 
   7  10   2        2.25       13.75     21.04 o 
   8  10   2        6.94      -13.83     19.67 o 
  -7  11   2        0.09       -6.30     15.76 o 
  -6  11   2        8.65        0.44     23.47 o 
  -5  11   2        6.64        0.37     11.29 o 
  -4  11   2        0.00       -5.30      9.06 o 
  -3  11   2        0.18        5.77      9.69 o 
  -2  11   2       44.29       70.21     14.09 o 
  -1  11   2      313.20      278.79     29.24 o 
   0  11   2      450.56      493.48     26.64 o 
   1  11   2      310.39      316.87     22.26 o 
   2  11   2       51.28       40.27     11.32 o 
   3  11   2        7.15       -5.62      9.50 o 
   4  11   2       36.33       44.14     13.30 o 
   5  11   2       13.16        8.89     12.81 o 
   6  11   2       22.43       12.15     14.90 o 
   7  11   2        9.71       54.32     25.24 o 
  -6  12   2        6.27       13.02     16.20 o 
  -5  12   2        0.00        0.61     12.87 o 
  -4  12   2       16.44        6.07     10.77 o 
  -3  12   2        3.47        7.40     10.59 o 
  -2  12   2       11.02       12.49     11.23 o 
  -1  12   2       50.22       64.88     47.65 o 
   0  12   2       75.74       71.65     14.50 o 
   1  12   2       78.36       90.99     16.83 o 
   2  12   2        5.93        2.96      9.51 o 
   3  12   2       10.81       18.35     10.42 o 
   4  12   2        3.54        1.86     10.96 o 
   5  12   2       49.13       61.80     19.31 o 
   6  12   2       18.54       34.09     16.86 o 
  -5  13   2       10.14       23.07     20.25 o 
  -4  13   2       17.16       18.01     13.16 o 
  -3  13   2        0.09        2.21     11.12 o 
  -2  13   2       16.28        1.69     15.07 o 
  -1  13   2       10.77      -12.30     12.30 o 
   0  13   2       23.21        6.36     15.36 o 
   1  13   2       47.59       35.12     21.97 o 
   2  13   2       13.59       22.80     12.19 o 
   3  13   2        0.17       -5.93      9.71 o 
   4  13   2       11.21      -11.68     11.68 o 
   5  13   2       17.48        3.38     12.49 o 
  -4  14   2        3.92       -1.83     16.44 o 
  -3  14   2       15.79       -4.51     17.90 o 
  -2  14   2       14.44       13.43     28.05 o 
  -1  14   2        7.17       24.90     19.18 o 
   0  14   2        0.00       17.02     18.60 o 
   1  14   2        0.04        2.11     15.36 o 
   2  14   2        0.81        0.44     12.74 o 
   3  14   2        1.04        3.55     12.68 o 
   4  14   2        3.62       15.10     14.62 o 
  -1  15   2        9.13       21.44     20.37 o 
   0  15   2        0.00       -3.53     18.98 o 
   1  15   2       15.09       -0.83     17.76 o 
  -9   0   3       34.37       48.74     26.22 o 
  -7   0   3       21.84       15.76     14.56 o 
  -5   0   3     1690.14     1732.60     32.94 o 
  -3   0   3       17.30       11.43      5.69 o 
   1   0   3     1001.53      979.92     20.45 o 
   3   0   3      164.28      208.73     11.79 o 
   5   0   3      276.74      287.25     10.76 o 
   7   0   3        3.46       -7.20      8.58 o 
   9   0   3        3.86        6.93     20.07 o 
 -10   1   3       21.26      -13.50     15.56 o 
  -9   1   3        3.84        8.15     14.14 o 
  -8   1   3        9.06        2.79     12.48 o 
  -7   1   3       17.40       21.80     10.60 o 
  -6   1   3      250.75      240.25     11.46 o 
  -5   1   3      640.68      672.73     15.12 o 
  -4   1   3      197.29      179.20      6.49 o 
  -3   1   3     2629.87     2392.66     27.08 o 
  -2   1   3        0.80       -1.94      3.59 o 
  -1   1   3     1352.35     1208.97     22.93 o 
   0   1   3      904.16      913.95     16.83 o 
   1   1   3     1135.47     1040.19     13.30 o 
   2   1   3     7537.99     7810.90     80.88 o 
   3   1   3     2351.64     2373.33     63.51 o 
   4   1   3     2837.02     3253.15     99.46 o 
   5   1   3       68.11       70.47      5.87 o 
   6   1   3      879.48      859.98     23.48 o 
   7   1   3        6.01       10.58      7.00 o 
   8   1   3       10.71        1.90      9.55 o 
   9   1   3        0.48        2.96     14.19 o 
  10   1   3       12.12       15.08     20.88 o 
 -10   2   3        0.75        6.27     14.78 o 
  -9   2   3       36.32       45.28     17.39 o 
  -8   2   3        9.33       19.36     12.41 o 
  -7   2   3      377.22      411.34     21.22 o 
  -6   2   3      181.15      219.24     15.25 o 
  -5   2   3      482.47      502.98     12.31 o 
  -4   2   3     1934.56     2071.37     24.08 o 
  -3   2   3     1434.30     1431.83     24.67 o 
  -2   2   3     7490.28     6852.29     73.27 o 
  -1   2   3     7037.91     6975.53     73.51 o 
   0   2   3     1114.24     1186.06     19.05 o 
   1   2   3    22070.44    22949.03    213.84 o 
   2   2   3     1226.37     1253.19     17.72 o 
   3   2   3     4390.32     4171.13     97.18 o 
   4   2   3     3053.38     2916.81     53.14 o 
   5   2   3       33.86       24.83      5.70 o 
   6   2   3       95.47      106.77     10.13 o 
   7   2   3       93.12       97.69     10.92 o 
   8   2   3        0.90        3.12      8.31 o 
   9   2   3        5.32        0.32     11.66 o 
  10   2   3        8.17        0.40     15.54 o 
 -10   3   3       11.23       -0.66     15.04 o 
  -9   3   3       12.26       -5.17     15.73 o 
  -8   3   3       35.82       29.55     13.67 o 
  -7   3   3      471.56      558.44     25.01 o 
  -6   3   3      184.19      167.58      9.72 o 
  -5   3   3      154.19      138.55      7.26 o 
  -4   3   3      284.35      332.14      9.25 o 
  -3   3   3     2326.57     2142.56     27.22 o 
  -2   3   3      160.47      172.57      6.21 o 
  -1   3   3     4818.80     4613.34     42.40 o 
   0   3   3      936.77      959.48     18.80 o 
   1   3   3     3719.42     3785.54     46.99 o 
   2   3   3     4550.93     4774.75     56.68 o 
   3   3   3        6.08        3.47      2.81 o 
   4   3   3     2173.35     2165.71     27.34 o 
   5   3   3      394.66      402.49     14.13 o 
   6   3   3      304.84      276.65     14.66 o 
   7   3   3       60.91       64.96      9.81 o 
   8   3   3       14.69        8.72     13.35 o 
   9   3   3       13.23       25.35     14.43 o 
  10   3   3       26.53       27.37     18.46 o 
 -10   4   3        3.32       25.68     17.00 o 
  -9   4   3       15.93        6.57     13.57 o 
  -8   4   3       16.01      -10.52     25.23 o 
  -7   4   3      515.86      546.40     48.04 o 
  -6   4   3        3.20        1.50      6.16 o 
  -5   4   3        2.49        2.75      3.43 o 
  -4   4   3       82.02       61.10      4.99 o 
  -3   4   3        5.44       -1.78      3.36 o 
  -2   4   3      468.57      443.40      9.97 o 
  -1   4   3     2782.81     2736.36     39.79 o 
   0   4   3     1020.28     1028.45     33.62 o 
   1   4   3     1413.94     1303.26     25.16 o 
   2   4   3     3640.10     3575.64     50.40 o 
   3   4   3     1908.57     1861.50     27.88 o 
   4   4   3        5.99       10.04      3.92 o 
   5   4   3      392.32      323.30     23.29 o 
   6   4   3        4.06        1.42      5.33 o 
   7   4   3       75.24      121.60     16.51 o 
   8   4   3       16.46       10.48      9.43 o 
   9   4   3       19.45       16.66     12.88 o 
  10   4   3        0.13      -11.49     11.49 o 
 -10   5   3        8.81       -1.93     15.19 o 
  -9   5   3       20.80       33.32     16.90 o 
  -8   5   3        0.06        4.20     12.25 o 
  -7   5   3      451.03      469.89     33.63 o 
  -6   5   3       31.07       21.22      6.76 o 
  -5   5   3       26.00       30.15      4.82 o 
  -4   5   3       48.63       33.53      6.25 o 
  -3   5   3     1324.55     1212.60     19.34 o 
  -2   5   3     5360.79     5450.91     53.09 o 
  -1   5   3        3.29        0.50      5.10 o 
   0   5   3       33.13       39.32      6.06 o 
   1   5   3       78.45       78.31      8.77 o 
   2   5   3      382.30      414.24     11.89 o 
   3   5   3      403.64      414.66     13.11 o 
   4   5   3      184.31      148.53     12.04 o 
   5   5   3      503.84      494.57     17.06 o 
   6   5   3      364.89      401.87     15.45 o 
   7   5   3       14.35       21.40     10.02 o 
   8   5   3        2.46        2.12      8.95 o 
   9   5   3        0.03       -3.93     10.32 o 
  10   5   3        3.72       11.98     16.74 o 
 -10   6   3        2.42      -12.78     14.47 o 
  -9   6   3       10.93        4.44     13.25 o 
  -8   6   3      159.28      156.45     18.41 o 
  -7   6   3      267.26      227.36     15.90 o 
  -6   6   3       49.32       50.81      8.91 o 
  -5   6   3        0.04       -1.07      4.48 o 
  -4   6   3      191.82      197.42     10.36 o 
  -3   6   3      569.69      517.23     14.08 o 
  -2   6   3      202.12      200.67     10.21 o 
  -1   6   3     1842.29     1843.93     31.41 o 
   0   6   3      606.33      562.24     18.97 o 
   1   6   3     1834.41     1893.84     36.87 o 
   2   6   3      361.64      382.64     19.24 o 
   3   6   3      521.23      567.45     15.96 o 
   4   6   3        8.12       12.95      6.08 o 
   5   6   3        3.45        2.83      5.22 o 
   6   6   3      539.68      589.11     18.91 o 
   7   6   3       66.02       77.69     22.68 o 
   8   6   3        5.10        1.35      9.22 o 
   9   6   3       20.78       21.04     14.07 o 
  -9   7   3        7.71       44.52     25.56 o 
  -8   7   3       44.99       50.71     16.48 o 
  -7   7   3        5.64        9.64     11.62 o 
  -6   7   3        0.45        3.31      6.39 o 
  -5   7   3       11.23        3.53      5.42 o 
  -4   7   3        0.53        3.21      4.66 o 
  -3   7   3       80.96      100.62      9.02 o 
  -2   7   3      171.30      195.11     10.48 o 
  -1   7   3       11.26       26.95      6.91 o 
   0   7   3       64.99       60.71      8.63 o 
   1   7   3        0.99       -0.63      4.53 o 
   2   7   3       73.08       92.40     15.22 o 
   3   7   3       71.30       91.52     10.83 o 
   4   7   3        3.58       -2.00      5.65 o 
   5   7   3       31.09       15.62      8.64 o 
   6   7   3      139.80      153.35     17.41 o 
   7   7   3       96.15       79.69     17.40 o 
   8   7   3        0.00        7.98     11.74 o 
   9   7   3       11.93       26.70     16.26 o 
  -9   8   3        8.53       30.87     21.47 o 
  -8   8   3        0.98      -10.74     11.66 o 
  -7   8   3       38.49       44.85     12.61 o 
  -6   8   3       16.72       17.11      9.48 o 
  -5   8   3      108.79      111.56     11.89 o 
  -4   8   3       64.88       74.14     12.07 o 
  -3   8   3       29.95       26.83      8.97 o 
  -2   8   3       82.63       63.28     10.55 o 
  -1   8   3        0.44        7.27      5.09 o 
   0   8   3      192.21      221.76     15.39 o 
   1   8   3      119.70      134.16     11.01 o 
   2   8   3        0.38       -2.14      4.97 o 
   3   8   3      137.72      118.72     12.73 o 
   4   8   3       93.17       88.01     11.89 o 
   5   8   3        5.64        4.77      8.21 o 
   6   8   3       53.25       54.18     10.49 o 
   7   8   3        2.87      -10.22     10.22 o 
   8   8   3       15.95       19.30     21.88 o 
   9   8   3        7.60       -3.48     14.02 o 
  -8   9   3        9.55       24.12     20.04 o 
  -7   9   3       13.47       36.48     15.13 o 
  -6   9   3      349.25      328.67     28.24 o 
  -5   9   3       13.44       -0.44      8.99 o 
  -4   9   3      255.22      245.22     19.43 o 
  -3   9   3      122.73      153.60     16.12 o 
  -2   9   3        1.82        5.42      7.31 o 
  -1   9   3       16.08       32.02     14.02 o 
   0   9   3        6.97        8.42      8.28 o 
   1   9   3      558.03      556.75     24.10 o 
   2   9   3       19.04       16.95      7.90 o 
   3   9   3       96.22       86.33     14.98 o 
   4   9   3       18.67       11.51      9.52 o 
   5   9   3        0.53      -13.45     19.32 o 
   6   9   3        2.53       -7.66      8.78 o 
   7   9   3       19.27       24.33     14.61 o 
   8   9   3       10.81        4.75     13.16 o 
  -8  10   3       43.33       79.42     28.97 o 
  -7  10   3       11.32       10.23     13.82 o 
  -6  10   3        6.59        5.66     13.05 o 
  -5  10   3      212.87      177.14     18.89 o 
  -4  10   3       45.88       38.54     12.19 o 
  -3  10   3        4.68        4.80      8.88 o 
  -2  10   3       53.87       58.27     12.30 o 
  -1  10   3        0.17        1.29      8.97 o 
   0  10   3        0.36       -6.25      7.09 o 
   1  10   3      420.29      521.68     30.58 o 
   2  10   3        1.48        7.96      8.12 o 
   3  10   3        7.32        0.06      8.45 o 
   4  10   3       18.43        2.13      9.26 o 
   5  10   3       33.01       34.61     14.57 o 
   6  10   3        4.11       -0.64     12.45 o 
   7  10   3       29.47       33.83     24.31 o 
   8  10   3        6.75      -18.32     18.32 o 
  -7  11   3        7.98       38.85     17.43 o 
  -6  11   3        1.49        3.51     13.71 o 
  -5  11   3        9.79        4.64     11.24 o 
  -4  11   3       52.88       59.69     15.48 o 
  -3  11   3      182.95      183.92     19.36 o 
  -2  11   3       19.18        2.29     14.80 o 
  -1  11   3      184.58      217.41     36.56 o 
   0  11   3      200.88      233.27     20.74 o 
   1  11   3       60.59       53.95     10.95 o 
   2  11   3       16.96       -4.40     10.28 o 
   3  11   3       20.03       19.94      9.83 o 
   4  11   3        5.23        7.80     14.30 o 
   5  11   3        0.30        0.74     11.36 o 
   6  11   3        5.48       11.06     14.89 o 
   7  11   3        8.89        8.55     21.66 o 
  -6  12   3       20.47       37.38     29.13 o 
  -5  12   3       58.71       67.02     44.97 o 
  -4  12   3       85.50       82.06     16.75 o 
  -3  12   3       15.82       19.74     11.72 o 
  -2  12   3      275.13      394.52     32.85 o 
  -1  12   3      290.56      372.69     46.20 o 
   0  12   3        5.92        7.72     15.78 o 
   1  12   3       15.27       32.19     12.40 o 
   2  12   3        0.46       -0.56     10.44 o 
   3  12   3       13.11       29.36     13.24 o 
   4  12   3        0.14       -9.99      9.99 o 
   5  12   3        0.00       -4.54     10.92 o 
   6  12   3        0.57        5.57     12.07 o 
  -5  13   3        1.39        4.24     15.79 o 
  -4  13   3        0.00        0.38     11.24 o 
  -3  13   3       89.96       73.98     20.84 o 
  -2  13   3      326.47      317.75     31.90 o 
  -1  13   3        7.60        6.79     17.94 o 
   0  13   3       24.61       13.13     13.54 o 
   1  13   3        1.26        3.04     11.08 o 
   2  13   3        0.19       12.95     11.80 o 
   3  13   3        0.12        0.85     12.78 o 
   4  13   3        2.03        0.12     21.94 o 
   5  13   3        3.00       11.22     15.42 o 
  -4  14   3       65.27       81.38     24.72 o 
  -3  14   3       30.79       51.86     21.61 o 
  -2  14   3        4.37       18.48     15.36 o 
  -1  14   3        0.06        5.24     13.16 o 
   0  14   3        1.75        5.38     16.26 o 
   1  14   3        1.31        0.53     15.38 o 
   2  14   3        1.30        5.82     12.31 o 
   3  14   3       12.60       36.38     15.36 o 
  -1  15   3       19.37       12.79     18.60 o 
   0  15   3        0.16        7.01     19.24 o 
   1  15   3        5.31        2.25     17.15 o 
 -10   0   4        2.77       -7.71     23.65 o 
  -8   0   4        1.83       36.12     21.96 o 
  -6   0   4      476.98      580.03     18.90 o 
  -4   0   4      191.72      152.50      8.27 o 
  -2   0   4     8090.14     7720.11    102.35 o 
   0   0   4    30277.37    31258.49    491.76 o 
   2   0   4      391.72      407.66     21.80 o 
   4   0   4      698.29      759.49     36.12 o 
   6   0   4      971.10      935.57     58.95 o 
   8   0   4      161.53      231.43     23.59 o 
  10   0   4       10.95       49.97     27.24 o 
 -10   1   4        0.14        2.86     15.51 o 
  -9   1   4        0.22      -13.02     13.02 o 
  -8   1   4        0.94        3.75     15.22 o 
  -7   1   4        0.04        2.02      8.34 o 
  -6   1   4       23.65       21.15      4.89 o 
  -5   1   4     1352.62     1363.76     19.54 o 
  -4   1   4      493.27      529.17     13.61 o 
  -3   1   4     3489.32     3407.43     35.09 o 
  -2   1   4      146.87      135.86      7.27 o 
  -1   1   4    10658.14    10392.31    335.29 o 
   0   1   4      310.98      317.51     24.60 o 
   1   1   4     1151.63     1005.45     28.30 o 
   2   1   4     3343.27     3465.86     34.73 o 
   3   1   4      428.16      491.39     12.66 o 
   4   1   4     2057.52     1946.05     52.92 o 
   5   1   4      119.64      128.68      7.66 o 
   6   1   4        8.66       11.25      5.73 o 
   7   1   4      183.32      183.50     13.85 o 
   8   1   4       80.68       93.66     12.70 o 
   9   1   4       33.97       28.55     15.84 o 
  10   1   4        0.25        6.16     15.52 o 
 -10   2   4       26.02       22.90     17.18 o 
  -9   2   4       11.20       13.00     13.85 o 
  -8   2   4        6.59       13.78     12.20 o 
  -7   2   4       36.12       29.43     12.39 o 
  -6   2   4       15.18       14.56      4.67 o 
  -5   2   4        4.88        0.44      2.89 o 
  -4   2   4      216.62      240.26     13.69 o 
  -3   2   4      148.82      133.12      6.48 o 
  -2   2   4        0.09       -0.62      2.41 o 
  -1   2   4    12125.81    11662.51    180.65 o 
   0   2   4     7954.00     7513.15     85.62 o 
   1   2   4     7071.81     6890.45     72.30 o 
   2   2   4      739.71      736.58     11.59 o 
   3   2   4     2985.62     2851.29     32.09 o 
   4   2   4      617.85      586.82     12.78 o 
   5   2   4      238.20      250.10     10.98 o 
   6   2   4      192.58      195.13     12.76 o 
   7   2   4       37.47       30.09      8.80 o 
   8   2   4        9.36       18.97     10.20 o 
   9   2   4        9.91       34.56     15.12 o 
  10   2   4       22.55       10.48     18.63 o 
 -10   3   4        0.80       -3.22     13.72 o 
  -9   3   4        0.22       -2.43     12.58 o 
  -8   3   4      107.43      106.42     20.34 o 
  -7   3   4       70.85       86.39     10.18 o 
  -6   3   4      104.13      110.58      8.49 o 
  -5   3   4       11.78        5.99      3.59 o 
  -4   3   4     1035.63     1070.24     19.32 o 
  -3   3   4     1413.30     1375.20     21.08 o 
  -2   3   4      820.80      749.49     14.46 o 
  -1   3   4     1829.40     1922.88     38.66 o 
   0   3   4     5584.16     5337.04     85.30 o 
   1   3   4      453.32      432.02     12.51 o 
   2   3   4     1239.70     1186.24     21.86 o 
   3   3   4        5.34        4.66      3.29 o 
   4   3   4      415.37      438.78     11.06 o 
   5   3   4      529.56      547.79     16.47 o 
   6   3   4      399.69      404.73     17.55 o 
   7   3   4      106.08       98.49     11.55 o 
   8   3   4        5.49        5.99      9.48 o 
   9   3   4        8.94        4.74     13.19 o 
  10   3   4        4.85       30.72     17.63 o 
 -10   4   4        0.06      -13.38     13.38 o 
  -9   4   4        4.94        0.23     12.81 o 
  -8   4   4      195.68      246.71     28.73 o 
  -7   4   4      179.79      193.69     15.67 o 
  -6   4   4       14.22        6.25      4.69 o 
  -5   4   4       17.64        8.14      4.45 o 
  -4   4   4        0.24        1.95      3.55 o 
  -3   4   4        4.88       12.60      3.76 o 
  -2   4   4     1187.05     1163.46     16.97 o 
  -1   4   4     5108.83     4723.14     51.68 o 
   0   4   4      410.91      378.03     13.05 o 
   1   4   4      441.29      467.40     14.59 o 
   2   4   4       44.08       48.71      4.87 o 
   3   4   4      158.77      180.45     10.13 o 
   4   4   4       24.54       14.21      3.98 o 
   5   4   4      885.47      882.54     21.85 o 
   6   4   4      677.87      647.96     28.95 o 
   7   4   4       40.97       16.21     14.05 o 
   8   4   4        2.56        3.27      8.61 o 
   9   4   4       56.62       66.52     15.09 o 
  10   4   4        4.36        3.07     14.45 o 
 -10   5   4        0.32       -5.45     15.75 o 
  -9   5   4        0.10       -3.23     12.69 o 
  -8   5   4        0.58       -7.11     11.11 o 
  -7   5   4        0.49        3.27      7.41 o 
  -6   5   4        7.60        5.79      4.72 o 
  -5   5   4       82.59      108.65      7.79 o 
  -4   5   4        0.00       -2.95      3.48 o 
  -3   5   4     1608.23     1565.08     22.61 o 
  -2   5   4     2861.89     2985.18     34.99 o 
  -1   5   4     1240.14     1142.61     22.17 o 
   0   5   4      873.81      939.11     36.62 o 
   1   5   4      123.93      117.13      9.25 o 
   2   5   4      508.20      477.78     13.97 o 
   3   5   4      119.53      142.07      8.49 o 
   4   5   4      189.52      240.31     10.12 o 
   5   5   4       57.13       68.42      8.28 o 
   6   5   4        3.40        0.27      8.29 o 
   7   5   4      102.28       85.79     12.88 o 
   8   5   4        0.53       -3.54      9.30 o 
   9   5   4        2.18       -6.42      9.99 o 
  10   5   4       28.59       17.42     26.25 o 
 -10   6   4        0.73      -13.62     15.47 o 
  -9   6   4       61.41       59.39     18.24 o 
  -8   6   4       53.93       59.91     18.59 o 
  -7   6   4       71.71       85.44     12.00 o 
  -6   6   4       46.06       38.00      6.85 o 
  -5   6   4      122.70      120.09      8.53 o 
  -4   6   4      522.39      537.86     15.90 o 
  -3   6   4     1447.63     1461.39     24.61 o 
  -2   6   4      387.65      346.29     15.22 o 
  -1   6   4      271.04      338.46     13.17 o 
   0   6   4      458.26      481.98     20.58 o 
   1   6   4      379.19      348.73     15.41 o 
   2   6   4      492.20      442.70     19.10 o 
   3   6   4       21.44       18.75      4.83 o 
   4   6   4      113.78      141.32      9.74 o 
   5   6   4       77.28       92.86     14.36 o 
   6   6   4     1349.39     1432.31     33.91 o 
   7   6   4       18.34       25.02     10.07 o 
   8   6   4        1.10        9.24     11.73 o 
   9   6   4        0.01       18.64     13.80 o 
  -9   7   4        0.87       13.56     19.26 o 
  -8   7   4       83.24       63.30     17.27 o 
  -7   7   4       60.27       52.41     12.35 o 
  -6   7   4        7.41        5.85      6.54 o 
  -5   7   4      120.60      148.28     10.66 o 
  -4   7   4     1772.19     1900.91     39.92 o 
  -3   7   4     2534.89     2534.12     67.70 o 
  -2   7   4       80.50       99.03      8.17 o 
  -1   7   4        0.07        1.53      4.31 o 
   0   7   4       13.07       10.10      5.30 o 
   1   7   4     1105.08     1101.58     49.97 o 
   2   7   4        2.39       -0.89      5.11 o 
   3   7   4      168.17      154.92     21.07 o 
   4   7   4       51.43       32.21      8.27 o 
   5   7   4        0.62       -7.20      7.20 o 
   6   7   4       10.48       -1.29      7.14 o 
   7   7   4       28.07       36.97     42.10 o 
   8   7   4        0.00      -10.54     10.54 o 
   9   7   4        1.22        4.60     12.12 o 
  -9   8   4        2.78       14.89     21.76 o 
  -8   8   4       13.72       13.03     13.90 o 
  -7   8   4       32.27       26.90     11.29 o 
  -6   8   4        6.75        5.46      7.77 o 
  -5   8   4      274.70      237.57     15.64 o 
  -4   8   4      333.62      349.31     20.92 o 
  -3   8   4       54.69       47.67     10.72 o 
  -2   8   4        1.16        8.90      7.28 o 
  -1   8   4      224.64      225.27     19.60 o 
   0   8   4      152.68      137.73     12.94 o 
   1   8   4       37.51       43.93      8.94 o 
   2   8   4       80.61       89.23     10.04 o 
   3   8   4       18.44       20.06     14.22 o 
   4   8   4        0.01       -1.95      6.93 o 
   5   8   4       12.32       20.52     11.99 o 
   6   8   4       77.97       87.40     12.10 o 
   7   8   4       15.43        2.33     11.59 o 
   8   8   4       36.63       13.99     14.59 o 
   9   8   4        2.66       -5.05     12.13 o 
  -8   9   4       63.82       82.52     25.91 o 
  -7   9   4       50.28       43.68     16.29 o 
  -6   9   4        9.21       11.75     11.93 o 
  -5   9   4        8.30       -7.63      7.84 o 
  -4   9   4        1.95       -2.90      8.20 o 
  -3   9   4        1.19        1.53      7.69 o 
  -2   9   4       25.36       10.15      6.99 o 
  -1   9   4       10.28       13.29      8.00 o 
   0   9   4        6.50       -2.82      5.79 o 
   1   9   4       45.69       65.37     12.66 o 
   2   9   4       80.41       66.73     27.73 o 
   3   9   4        0.22       -7.78      8.35 o 
   4   9   4        7.71       -0.64      8.02 o 
   5   9   4       13.41       -8.97      8.97 o 
   6   9   4        0.16       -7.45      7.45 o 
   7   9   4        2.38       -2.75     11.31 o 
   8   9   4        1.35        2.68     18.99 o 
  -8  10   4        3.00      -19.07     19.07 o 
  -7  10   4        6.61       11.94     15.15 o 
  -6  10   4        0.10        8.56     13.08 o 
  -5  10   4       49.36       41.74     13.48 o 
  -4  10   4       54.63       89.85     15.24 o 
  -3  10   4      216.61      237.53     19.88 o 
  -2  10   4        0.17       -2.89      8.26 o 
  -1  10   4      249.96      290.02     24.76 o 
   0  10   4       70.95       55.20     14.91 o 
   1  10   4       78.99       83.42     13.22 o 
   2  10   4       23.49       18.13      9.99 o 
   3  10   4      136.48      137.81     14.06 o 
   4  10   4        1.76        1.31      9.68 o 
   5  10   4       25.03       13.95     25.33 o 
   6  10   4       13.67        8.01     13.57 o 
   7  10   4        0.10        2.57     18.41 o 
  -7  11   4        0.28      -14.14     14.14 o 
  -6  11   4       14.51        3.07     15.68 o 
  -5  11   4      123.74      113.52     18.55 o 
  -4  11   4      143.52      134.55     18.26 o 
  -3  11   4        1.95       -7.35     11.72 o 
  -2  11   4       96.32      146.32     29.33 o 
  -1  11   4      138.08      186.88     32.38 o 
   0  11   4      407.15      437.03     25.05 o 
   1  11   4       27.06       25.74     10.80 o 
   2  11   4       75.87       98.97     15.75 o 
   3  11   4       13.91        6.36     10.22 o 
   4  11   4        6.72        6.53     18.67 o 
   5  11   4        0.55       -0.36      9.94 o 
   6  11   4        4.94       -3.27     12.70 o 
   7  11   4        1.12       -7.69     20.25 o 
  -6  12   4        0.05       -5.30     14.20 o 
  -5  12   4        5.56       16.91     12.99 o 
  -4  12   4       10.35       25.64     12.84 o 
  -3  12   4        4.97       21.36     14.15 o 
  -2  12   4      423.73      431.86     32.99 o 
  -1  12   4      199.96      194.90     60.82 o 
   0  12   4       50.66       54.30     13.79 o 
   1  12   4       20.49       18.86     11.85 o 
   2  12   4       13.19        7.65     11.04 o 
   3  12   4       14.49        4.49     11.39 o 
   4  12   4        3.91       -6.26     12.15 o 
   5  12   4        0.91        9.09     13.53 o 
   6  12   4        8.57       14.00     15.72 o 
  -5  13   4        6.94       26.15     17.12 o 
  -4  13   4       26.77       41.89     14.90 o 
  -3  13   4       39.93       40.99     18.44 o 
  -2  13   4       31.64       37.10     16.46 o 
  -1  13   4        1.53       12.83     14.11 o 
   0  13   4        0.80        1.93     17.29 o 
   1  13   4       15.99       16.20     11.48 o 
   2  13   4        0.18       20.26     13.95 o 
   3  13   4        0.40       -4.52     11.55 o 
   4  13   4        5.91       -1.23     14.63 o 
   5  13   4        2.96       -0.96     13.58 o 
  -4  14   4        8.55       22.64     19.60 o 
  -3  14   4        0.60      -14.97     14.97 o 
  -2  14   4        3.10        7.96     14.96 o 
  -1  14   4        4.31       -9.43     13.18 o 
   0  14   4        0.12       15.70     17.18 o 
   1  14   4        0.07        5.89     11.87 o 
   2  14   4        8.02        2.32     11.28 o 
   3  14   4        6.15       20.50     13.31 o 
   0  15   4        3.04       10.01     20.23 o 
  -9   0   5       12.27       66.30     27.63 o 
  -7   0   5       11.16       10.65     15.63 o 
  -5   0   5      688.79      723.54     19.04 o 
  -3   0   5        0.26       -3.14      3.90 o 
  -1   0   5    27328.33    29498.36    340.35 o 
   1   0   5    10613.76    11138.53    132.97 o 
   3   0   5     1509.48     1387.42     47.82 o 
   5   0   5      619.58      545.18     34.30 o 
   7   0   5       14.08        8.88     10.49 o 
   9   0   5      421.11      464.09     50.75 o 
 -10   1   5        6.56      -13.00     16.38 o 
  -9   1   5       34.39       40.96     17.99 o 
  -8   1   5      171.73      200.57     24.97 o 
  -7   1   5        5.46        5.18      9.54 o 
  -6   1   5      642.67      637.26     16.19 o 
  -5   1   5      229.18      211.47      9.75 o 
  -4   1   5     1481.07     1404.77     21.38 o 
  -3   1   5      102.84       93.98      5.40 o 
  -2   1   5      786.95      726.47     29.38 o 
  -1   1   5     3041.03     2811.94     31.63 o 
   0   1   5      934.63      921.23     19.58 o 
   1   1   5      205.02      157.35      6.94 o 
   2   1   5      469.35      329.20      7.15 o 
   3   1   5       68.28       71.09      5.78 o 
   4   1   5      953.41     1141.35     21.87 o 
   5   1   5       68.84       82.69     28.21 o 
   6   1   5       69.66       64.90     10.06 o 
   7   1   5      311.26      304.83     17.19 o 
   8   1   5      389.89      367.18     19.91 o 
   9   1   5        0.05       -1.44     13.24 o 
  10   1   5        0.47        4.12     15.82 o 
 -10   2   5       14.35       17.80     16.47 o 
  -9   2   5        2.28       -6.76     11.61 o 
  -8   2   5        8.15        6.39     13.28 o 
  -7   2   5        0.56        4.62      8.40 o 
  -6   2   5      328.76      391.93     13.47 o 
  -5   2   5       29.11       36.42      4.25 o 
  -4   2   5       20.41       16.52      4.15 o 
  -3   2   5      469.75      397.83     10.50 o 
  -2   2   5     4783.32     4613.56     48.74 o 
  -1   2   5     1984.51     1779.74     35.14 o 
   0   2   5    10470.39    10383.64    177.25 o 
   1   2   5      623.68      511.55     10.84 o 
   2   2   5     1342.47     1277.90     20.99 o 
   3   2   5      698.08      777.00     13.44 o 
   4   2   5        2.40        3.73      4.20 o 
   5   2   5      923.20      929.31     20.47 o 
   6   2   5      492.23      453.88     20.30 o 
   7   2   5      246.31      259.24     26.32 o 
   8   2   5      333.40      345.08     27.05 o 
   9   2   5       68.49       59.26     18.54 o 
  10   2   5        0.12        3.10     16.28 o 
 -10   3   5        0.01        1.58     14.40 o 
  -9   3   5        0.31        3.56     13.26 o 
  -8   3   5        3.83       -2.94     11.85 o 
  -7   3   5       33.60       30.18      9.20 o 
  -6   3   5       54.22       42.73      6.47 o 
  -5   3   5       14.66       26.01      5.97 o 
  -4   3   5       46.32       67.92      6.28 o 
  -3   3   5      617.07      567.07     13.26 o 
  -2   3   5      535.25      516.59     11.64 o 
  -1   3   5     1476.63     1371.26     23.66 o 
   0   3   5       66.37       58.23      7.14 o 
   1   3   5      389.76      343.42     11.46 o 
   2   3   5        3.13        2.92      3.01 o 
   3   3   5     1446.53     1411.12     44.97 o 
   4   3   5     1145.78     1055.32     30.45 o 
   5   3   5        1.46        4.91      4.64 o 
   6   3   5        0.05        1.91      6.60 o 
   7   3   5        5.35       -4.91      7.81 o 
   8   3   5       40.36       11.13      9.34 o 
   9   3   5       31.65       22.83     12.07 o 
  10   3   5       47.81       28.10     31.28 o 
 -10   4   5        3.24       14.72     17.04 o 
  -9   4   5        2.97        6.33     13.79 o 
  -8   4   5       23.50       19.56     20.77 o 
  -7   4   5        9.84       25.91      8.64 o 
  -6   4   5        3.38        2.18      4.37 o 
  -5   4   5       46.37       42.11      6.91 o 
  -4   4   5      109.45      116.10      7.73 o 
  -3   4   5      449.50      452.03     15.20 o 
  -2   4   5      296.95      311.46      8.81 o 
  -1   4   5      863.93      773.54     25.17 o 
   0   4   5       43.64       36.55      5.31 o 
   1   4   5      549.46      524.09     15.53 o 
   2   4   5        2.09       -0.26      3.22 o 
   3   4   5      134.28      122.30      8.65 o 
   4   4   5      805.11      764.73     16.20 o 
   5   4   5       57.80       62.29      7.76 o 
   6   4   5       93.96      112.48     13.07 o 
   7   4   5        2.06        3.46      6.87 o 
   8   4   5       41.26       57.88     13.85 o 
   9   4   5        8.82       -3.64      9.81 o 
  10   4   5       44.98       46.09     18.32 o 
 -10   5   5        1.61        1.74     15.44 o 
  -9   5   5        0.01      -12.70     12.70 o 
  -8   5   5      234.09      225.87     26.13 o 
  -7   5   5      253.86      299.17     17.64 o 
  -6   5   5      301.40      334.65     13.11 o 
  -5   5   5        0.34        6.30      4.26 o 
  -4   5   5       98.13      148.77      8.20 o 
  -3   5   5      860.72      867.38     16.64 o 
  -2   5   5       12.48       10.10      3.86 o 
  -1   5   5       45.05       57.36      9.15 o 
   0   5   5      455.58      431.86     19.34 o 
   1   5   5      342.93      422.49     15.53 o 
   2   5   5     1719.32     1789.77     32.10 o 
   3   5   5       24.11       22.98      5.46 o 
   4   5   5      204.84      201.88      9.61 o 
   5   5   5      360.11      334.63     19.23 o 
   6   5   5      373.42      346.70     22.61 o 
   7   5   5      338.46      287.81     17.93 o 
   8   5   5       20.36       28.14     11.19 o 
   9   5   5        9.00        5.71     13.16 o 
  10   5   5        0.14        0.38     15.61 o 
 -10   6   5        4.39      -15.52     15.52 o 
  -9   6   5        0.06        8.23     41.14 o 
  -8   6   5       60.08       13.14     31.22 o 
  -7   6   5        9.12        1.56      7.67 o 
  -6   6   5        4.03        1.35      5.17 o 
  -5   6   5       58.00       55.49      6.87 o 
  -4   6   5       36.23       24.91      5.16 o 
  -3   6   5      156.32      169.27      9.16 o 
  -2   6   5      105.96       68.20      6.92 o 
  -1   6   5       22.58        9.86      4.74 o 
   0   6   5      162.18      172.18     11.80 o 
   1   6   5      417.62      353.57     29.10 o 
   2   6   5       21.11       28.11      6.59 o 
   3   6   5        4.41        0.42      3.77 o 
   4   6   5       41.08       33.78      6.17 o 
   5   6   5      266.48      251.14     14.05 o 
   6   6   5      317.15      322.08     24.17 o 
   7   6   5      122.05      133.63     24.93 o 
   8   6   5       11.60       38.93     14.85 o 
   9   6   5       14.16        9.57     14.58 o 
  -9   7   5        2.80       19.19     20.71 o 
  -8   7   5       22.86       51.40     24.38 o 
  -7   7   5        3.71       10.02      8.27 o 
  -6   7   5       51.26       32.06      7.79 o 
  -5   7   5       74.62       91.98      9.44 o 
  -4   7   5      382.83      376.47     14.46 o 
  -3   7   5      567.31      593.37     18.63 o 
  -2   7   5       64.19       84.85     11.55 o 
  -1   7   5        0.02        0.25      4.62 o 
   0   7   5       36.38       29.58      7.04 o 
   1   7   5       32.73       29.42      8.65 o 
   2   7   5      161.61      148.74     16.90 o 
   3   7   5        0.44       12.06      9.50 o 
   4   7   5       45.47       37.31      8.67 o 
   5   7   5      456.33      460.45     23.20 o 
   6   7   5       15.24       11.38     15.12 o 
   7   7   5        0.51        6.36     11.97 o 
   8   7   5        0.46       -9.18      9.18 o 
   9   7   5       24.76       34.52     25.07 o 
  -9   8   5        0.05      -17.38     17.38 o 
  -8   8   5       41.66       68.36     17.90 o 
  -7   8   5       97.82       85.64     14.66 o 
  -6   8   5       59.29       51.99     13.41 o 
  -5   8   5      332.88      349.27     21.73 o 
  -4   8   5      536.03      591.82     25.80 o 
  -3   8   5       26.43       22.30      8.82 o 
  -2   8   5       34.42       26.26     12.65 o 
  -1   8   5       13.51       15.91      6.40 o 
   0   8   5      246.13      256.57     16.45 o 
   1   8   5      406.18      426.31     20.42 o 
   2   8   5      125.19      139.99     13.37 o 
   3   8   5      234.32      261.80     15.15 o 
   4   8   5        1.95       -5.73      6.56 o 
   5   8   5        5.19       -3.16     15.69 o 
   6   8   5        5.06       12.63      9.11 o 
   7   8   5        0.60        3.95     11.29 o 
   8   8   5        6.63      -10.95     10.95 o 
  -8   9   5       25.67       -1.84     20.45 o 
  -7   9   5        8.35        3.50     20.98 o 
  -6   9   5       30.44       35.73     14.80 o 
  -5   9   5      195.80      203.50     26.03 o 
  -4   9   5      450.41      413.07     23.75 o 
  -3   9   5       86.09       89.76     13.63 o 
  -2   9   5       44.87       43.71     10.16 o 
  -1   9   5       47.10       57.92     10.25 o 
   0   9   5      415.11      370.37     20.41 o 
   1   9   5      256.55      261.11     31.82 o 
   2   9   5        1.53       -8.61      8.61 o 
   3   9   5      130.26      123.42     14.82 o 
   4   9   5        0.20       -0.61      7.05 o 
   5   9   5        4.63        6.07      9.63 o 
   6   9   5       25.50       30.48      8.87 o 
   7   9   5       33.60       18.94     14.81 o 
   8   9   5        4.82       -0.48     13.20 o 
  -8  10   5       14.55      -14.81     20.23 o 
  -7  10   5       13.50       -3.07     12.74 o 
  -6  10   5       54.87       71.37     30.19 o 
  -5  10   5       53.72       48.07     13.52 o 
  -4  10   5        1.83       20.66      9.89 o 
  -3  10   5        3.52        4.21      8.76 o 
  -2  10   5        0.02       13.51     11.43 o 
  -1  10   5        1.27        6.12      9.52 o 
   0  10   5      833.19      834.54     30.96 o 
   1  10   5        0.98       -7.71      7.71 o 
   2  10   5        8.96       -6.23      8.55 o 
   3  10   5       17.28       12.58     10.19 o 
   4  10   5        0.86       17.34     11.72 o 
   5  10   5       77.32       73.18     17.60 o 
   6  10   5        1.30      -10.63     10.63 o 
   7  10   5       15.14       25.74     22.53 o 
  -7  11   5        0.84       -9.87     14.32 o 
  -6  11   5        3.83       15.82     13.94 o 
  -5  11   5       14.42       16.93     16.41 o 
  -4  11   5       38.07       25.32     11.54 o 
  -3  11   5        1.70        7.67      9.66 o 
  -2  11   5        4.34        0.93     15.85 o 
  -1  11   5      213.00      161.55     21.82 o 
   0  11   5      147.73      125.91     16.40 o 
   1  11   5       12.17       11.29      9.09 o 
   2  11   5        9.04       10.20      9.77 o 
   3  11   5        6.13       -6.51     10.55 o 
   4  11   5       19.42        9.20     25.42 o 
   5  11   5        0.06        5.05     11.29 o 
   6  11   5        0.11       17.52     16.99 o 
   7  11   5       20.53       45.02     26.45 o 
  -6  12   5       39.10       53.20     29.54 o 
  -5  12   5        7.74       23.47     12.42 o 
  -4  12   5        8.78       11.05     12.92 o 
  -3  12   5       19.94       -0.22     14.42 o 
  -2  12   5       35.77       73.85     23.42 o 
  -1  12   5        1.26        2.78     12.17 o 
   0  12   5        1.80       12.70     10.37 o 
   1  12   5       43.44       41.47     18.07 o 
   2  12   5        0.04        1.50     10.40 o 
   3  12   5        1.10        1.49     11.30 o 
   4  12   5        5.85       -6.77     13.17 o 
   5  12   5        6.85        0.42     12.42 o 
   6  12   5       12.95       37.32     18.30 o 
  -5  13   5        5.91      -12.77     12.77 o 
  -4  13   5        0.93       29.32     18.46 o 
  -3  13   5        0.14       17.43     16.37 o 
  -2  13   5        0.54       -3.35     13.00 o 
  -1  13   5        3.44       -7.80     11.86 o 
   0  13   5        8.34       11.14     11.28 o 
   1  13   5        4.46        7.09     13.17 o 
   2  13   5        5.41        9.17     11.51 o 
   3  13   5        0.09        2.66     11.45 o 
   4  13   5       13.63       12.91     16.56 o 
   5  13   5        0.83        8.80     14.83 o 
  -3  14   5        6.60       18.19     18.54 o 
  -2  14   5       39.98       53.82     18.12 o 
  -1  14   5        8.31       17.81     13.81 o 
   0  14   5        5.62       14.00     12.52 o 
   1  14   5        2.22       18.51     13.27 o 
   2  14   5       14.86       20.26     13.07 o 
   3  14   5       15.04       25.41     14.89 o 
 -10   0   6        7.90       -8.47     25.81 o 
  -8   0   6       19.00        4.79     18.27 o 
  -6   0   6       48.53       79.60     14.51 o 
  -4   0   6      166.65      166.19     13.05 o 
  -2   0   6     1989.91     1811.43     36.68 o 
   0   0   6     1474.00     1306.74     24.94 o 
   2   0   6     4940.63     4626.54     63.27 o 
   4   0   6     2495.14     2814.46     81.41 o 
   6   0   6        9.36       22.08     13.61 o 
   8   0   6     2040.12     1985.29     61.76 o 
  10   0   6        6.44        4.79     21.78 o 
 -10   1   6       71.48      108.47     25.03 o 
  -9   1   6        4.84       -2.14     13.89 o 
  -8   1   6       15.68        3.61     11.07 o 
  -7   1   6       31.99       43.20      9.63 o 
  -6   1   6       32.27       39.97      7.05 o 
  -5   1   6      293.73      270.32     10.22 o 
  -4   1   6     1052.70      958.97     18.46 o 
  -3   1   6     1023.80      921.44     18.53 o 
  -2   1   6      629.99      610.29     16.43 o 
  -1   1   6    12353.82    12323.78    171.78 o 
   0   1   6      301.71      383.65     21.08 o 
   1   1   6      161.54      154.24      6.35 o 
   2   1   6     2081.75     2333.14     26.51 o 
   3   1   6     1606.60     1607.35     36.22 o 
   4   1   6      320.96      357.28     11.73 o 
   5   1   6      226.82      200.90     16.82 o 
   6   1   6        2.61       -1.42      6.12 o 
   7   1   6      109.53      122.04     12.76 o 
   8   1   6       93.01       93.58     12.62 o 
   9   1   6       63.08       51.90     18.72 o 
  10   1   6       63.88       14.49     17.87 o 
 -10   2   6        5.04       31.24     17.80 o 
  -9   2   6       83.79       66.41     42.29 o 
  -8   2   6       47.34       43.30     16.21 o 
  -7   2   6       65.88       67.24     11.46 o 
  -6   2   6       19.67       25.83      5.46 o 
  -5   2   6      189.48      198.80     10.00 o 
  -4   2   6      483.71      454.45     12.46 o 
  -3   2   6      284.41      309.65      9.66 o 
  -2   2   6     5052.70     4795.43     54.55 o 
  -1   2   6    11582.31    11160.82    114.73 o 
   0   2   6       35.44       46.75      5.15 o 
   1   2   6      313.71      292.92     18.22 o 
   2   2   6     1473.67     1343.21     19.67 o 
   3   2   6      339.69      375.12      9.12 o 
   4   2   6      872.22      878.97     22.30 o 
   5   2   6      241.18      262.09     18.86 o 
   6   2   6       20.94       37.34      8.81 o 
   7   2   6      114.99       99.02     11.95 o 
   8   2   6       37.98       34.39      9.72 o 
   9   2   6       85.55       71.01     21.57 o 
  10   2   6       40.73       28.25     18.39 o 
 -10   3   6        3.93        1.73     16.30 o 
  -9   3   6        0.00        7.15     14.09 o 
  -8   3   6       61.92       58.10     17.46 o 
  -7   3   6       76.45       85.28     12.84 o 
  -6   3   6       41.80       57.95      9.96 o 
  -5   3   6        1.26       -3.44      3.44 o 
  -4   3   6      531.31      515.66     21.80 o 
  -3   3   6     1576.97     1482.05     22.96 o 
  -2   3   6     1968.75     1815.79     33.07 o 
  -1   3   6      571.68      599.15     12.64 o 
   0   3   6        0.24       10.71      6.57 o 
   1   3   6       40.47       35.59      5.03 o 
   2   3   6      116.69      105.20      7.19 o 
   3   3   6        9.97        5.39      3.27 o 
   4   3   6     1369.54     1395.99     36.71 o 
   5   3   6      187.32      156.18     15.76 o 
   6   3   6      153.78      162.11     17.33 o 
   7   3   6      149.83      148.79     22.15 o 
   8   3   6        4.29       -2.89      7.41 o 
   9   3   6        4.82       -3.78      9.59 o 
  10   3   6        0.03       -1.42     12.14 o 
 -10   4   6       39.96       30.62     26.57 o 
  -9   4   6       32.39       34.39     17.19 o 
  -8   4   6      111.42      112.58     21.24 o 
  -7   4   6      178.29      197.03     17.87 o 
  -6   4   6       10.53        5.03      5.33 o 
  -5   4   6       14.24       21.79      6.16 o 
  -4   4   6      115.24      121.25      8.05 o 
  -3   4   6      956.99     1163.56     20.65 o 
  -2   4   6        0.40        3.47      2.42 o 
  -1   4   6      133.32      128.77      8.64 o 
   0   4   6      132.97      109.38      7.05 o 
   1   4   6     1325.88     1286.48     25.67 o 
   2   4   6      200.69      199.14     10.31 o 
   3   4   6        2.55        6.45      5.07 o 
   4   4   6      792.35      781.51     16.14 o 
   5   4   6     1322.39     1229.36     26.76 o 
   6   4   6      140.78      128.34     13.90 o 
   7   4   6        8.24        2.42      8.68 o 
   8   4   6      115.39      141.84     17.57 o 
   9   4   6       11.88        7.73     16.04 o 
  10   4   6        8.08       13.92     16.12 o 
 -10   5   6        2.93      -15.01     16.14 o 
  -9   5   6        0.56       14.39     15.89 o 
  -8   5   6        1.30        1.79     12.40 o 
  -7   5   6       18.12       24.35      9.26 o 
  -6   5   6        9.68       10.23      5.51 o 
  -5   5   6        0.30        1.92      3.98 o 
  -4   5   6      107.56      102.91      7.20 o 
  -3   5   6      303.54      360.99     10.91 o 
  -2   5   6     1007.28      972.82     16.47 o 
  -1   5   6      559.87      535.87     15.07 o 
   0   5   6       21.65       21.43      5.47 o 
   1   5   6      661.38      671.55     27.15 o 
   2   5   6        1.41        6.45      4.25 o 
   3   5   6       42.80       41.52      8.67 o 
   4   5   6        8.88        7.34      4.41 o 
   5   5   6        1.04        1.94      5.21 o 
   6   5   6     2115.54     2218.97     55.70 o 
   7   5   6      144.65      158.66     14.50 o 
   8   5   6       94.15       89.83     23.12 o 
   9   5   6       32.92       26.87     12.20 o 
  -9   6   6        4.58       -4.29     20.09 o 
  -8   6   6        0.00      -11.68     11.68 o 
  -7   6   6        0.62        2.01      7.92 o 
  -6   6   6       25.90       25.64      6.10 o 
  -5   6   6       19.75       24.29      5.83 o 
  -4   6   6      134.66      146.33      8.76 o 
  -3   6   6      880.48      890.14     17.81 o 
  -2   6   6     1052.09      996.90     21.25 o 
  -1   6   6      290.71      300.91     18.56 o 
   0   6   6     1007.63      964.47     25.58 o 
   1   6   6      116.90      122.22     10.50 o 
   2   6   6       10.02       12.30      4.01 o 
   3   6   6      155.51      179.20     13.10 o 
   4   6   6       18.58       20.13      4.92 o 
   5   6   6      444.75      467.03     29.17 o 
   6   6   6       80.50       73.19     12.40 o 
   7   6   6      414.44      410.81     24.70 o 
   8   6   6       12.04       25.19     12.41 o 
   9   6   6        0.86        1.11     14.88 o 
  -9   7   6        0.72       -8.10     18.89 o 
  -8   7   6        2.88       11.86     14.31 o 
  -7   7   6       10.64       24.40      8.94 o 
  -6   7   6        0.25       -1.47      5.78 o 
  -5   7   6       22.34       23.62      6.99 o 
  -4   7   6       77.27       84.41      8.93 o 
  -3   7   6      317.86      335.61     14.80 o 
  -2   7   6       63.73       75.81      8.37 o 
  -1   7   6       10.27       16.45      5.97 o 
   0   7   6      462.27      489.99     19.27 o 
   1   7   6      810.37      770.85     24.48 o 
   2   7   6      295.19      302.95     16.44 o 
   3   7   6      165.12      162.12     13.12 o 
   4   7   6       72.32       64.61     10.63 o 
   5   7   6      197.89      196.86     16.27 o 
   6   7   6        0.06        7.61     12.07 o 
   7   7   6       68.52       81.52     18.78 o 
   8   7   6       39.15       22.55     13.67 o 
   9   7   6        0.10      -12.41     12.71 o 
  -9   8   6       30.12       40.69     26.42 o 
  -8   8   6        2.81       16.29     19.52 o 
  -7   8   6       23.70       19.41     16.15 o 
  -6   8   6       26.68        7.52     10.90 o 
  -5   8   6        7.35        4.10      9.11 o 
  -4   8   6        0.90       -6.70      6.70 o 
  -3   8   6        1.56       -1.51      7.46 o 
  -2   8   6      148.51      160.63     18.61 o 
  -1   8   6       31.71       56.01      9.92 o 
   0   8   6       15.81        9.80      6.00 o 
   1   8   6      826.68      775.25     26.21 o 
   2   8   6      414.13      427.12     30.00 o 
   3   8   6       92.70       87.02     10.75 o 
   4   8   6       59.42       35.90     14.79 o 
   5   8   6        5.12        6.80      9.01 o 
   6   8   6       31.60       22.28     12.87 o 
   7   8   6        5.40        7.17     11.95 o 
   8   8   6       10.88       12.75     12.65 o 
  -8   9   6        3.11       22.10     21.04 o 
  -7   9   6        3.59       -9.75     15.25 o 
  -6   9   6        2.52       -2.24     11.62 o 
  -5   9   6        9.19       -3.74      9.26 o 
  -4   9   6      213.96      223.18     19.91 o 
  -3   9   6        7.02       24.73     10.02 o 
  -2   9   6       89.23      106.75     16.94 o 
  -1   9   6        0.52       -0.86      5.83 o 
   0   9   6      707.38      675.86     33.32 o 
   1   9   6       47.07       44.83      9.27 o 
   2   9   6       12.24        7.68      7.73 o 
   3   9   6      134.72      147.50     15.83 o 
   4   9   6      127.76      134.46     20.01 o 
   5   9   6        3.51       17.29     12.24 o 
   6   9   6        4.91        8.23      9.56 o 
   7   9   6       32.02       20.93     21.98 o 
   8   9   6       24.92       10.84     21.71 o 
  -8  10   6        2.12      -20.23     20.23 o 
  -7  10   6        0.17       -8.18     13.24 o 
  -6  10   6       80.49       98.41     20.31 o 
  -5  10   6      120.83      147.89     18.23 o 
  -4  10   6        0.70       11.45     12.22 o 
  -3  10   6        0.33       -3.78      8.36 o 
  -2  10   6       10.91       17.27     11.57 o 
  -1  10   6      334.44      330.27     42.78 o 
   0  10   6       11.29        7.61      8.36 o 
   1  10   6       19.26       12.81     11.61 o 
   2  10   6      340.40      351.74     39.39 o 
   3  10   6        8.83        7.38      9.62 o 
   4  10   6       45.14       29.90     13.91 o 
   5  10   6       19.55        6.15     12.60 o 
   6  10   6        2.69       13.08     14.09 o 
   7  10   6        2.42      -18.04     18.04 o 
  -7  11   6        5.50        9.28     13.86 o 
  -6  11   6       13.87        6.73     12.44 o 
  -5  11   6       42.60        6.14     11.29 o 
  -4  11   6        2.56        4.67     10.06 o 
  -3  11   6        1.13       13.26     13.31 o 
  -2  11   6       91.66      105.47     24.51 o 
  -1  11   6        4.28       -1.91      9.22 o 
   0  11   6        9.37       -2.23      8.73 o 
   1  11   6      258.10      238.41     20.48 o 
   2  11   6       34.82       29.78     10.51 o 
   3  11   6       86.57       86.37     15.79 o 
   4  11   6       80.94      106.41     38.60 o 
   5  11   6       71.12       60.31     18.47 o 
   6  11   6        0.52      -17.27     17.27 o 
   7  11   6        6.10      -17.94     21.18 o 
  -6  12   6        0.41      -12.37     12.37 o 
  -5  12   6        0.07       -0.21     11.87 o 
  -4  12   6       13.19       20.23     16.66 o 
  -3  12   6       31.73       29.19     26.06 o 
  -2  12   6        1.81        3.62     20.21 o 
  -1  12   6        3.66        6.81     12.02 o 
   0  12   6      260.46      235.07     21.29 o 
   1  12   6        0.05       14.79     11.60 o 
   2  12   6       24.42       55.46     14.21 o 
   3  12   6        3.54       -9.89      9.89 o 
   4  12   6        5.71       -0.91     13.42 o 
   5  12   6       19.54       22.05     40.03 o 
   6  12   6        1.07       10.87     22.48 o 
  -5  13   6        3.66       -2.42     16.99 o 
  -4  13   6        0.00      -23.47     23.47 o 
  -3  13   6        0.47       -5.16     14.96 o 
  -2  13   6       53.12       33.36     18.48 o 
  -1  13   6        1.98        0.83     12.64 o 
   0  13   6       13.09       23.17     11.95 o 
   1  13   6       12.67       24.01     17.25 o 
   2  13   6       18.25       -1.61     15.02 o 
   3  13   6        0.16        3.72     11.72 o 
   4  13   6       27.15       35.40     19.00 o 
   5  13   6        1.05        0.70     18.37 o 
  -3  14   6        8.42        1.69     16.30 o 
  -2  14   6        7.22        5.32     15.08 o 
  -1  14   6       10.33       -1.77     14.05 o 
   0  14   6        0.08       -8.51     17.91 o 
   1  14   6        1.44       -1.81     11.47 o 
   2  14   6        2.57      -11.55     11.55 o 
   3  14   6        4.98       -6.43     13.04 o 
  -9   0   7       75.78      127.63     34.58 o 
  -7   0   7        1.08       -5.36      7.84 o 
  -5   0   7       94.54      102.24     13.88 o 
  -3   0   7      249.22      260.09     14.96 o 
  -1   0   7    18960.26    18489.13    308.93 o 
   1   0   7     3158.69     2960.19     46.17 o 
   3   0   7       88.57      136.83      6.28 o 
   5   0   7      139.93      159.23     21.73 o 
   7   0   7      745.11      740.99     35.94 o 
   9   0   7       49.73       56.27     26.56 o 
 -10   1   7        7.15       21.99     16.15 o 
  -9   1   7       10.26       22.41     16.34 o 
  -8   1   7        2.65        9.08     12.17 o 
  -7   1   7      230.78      218.79     21.66 o 
  -6   1   7       11.01        7.67      4.94 o 
  -5   1   7      466.85      499.97     15.64 o 
  -4   1   7      288.40      253.71      9.12 o 
  -3   1   7      887.60      813.42     18.47 o 
  -2   1   7     2252.18     2069.66     32.05 o 
  -1   1   7     7957.24     7885.54    149.37 o 
   0   1   7     2030.03     1813.53     46.43 o 
   1   1   7       12.20       18.82      3.76 o 
   2   1   7        0.42        5.87      2.32 o 
   3   1   7      116.68      123.33     14.27 o 
   4   1   7     1107.28     1133.43     21.99 o 
   5   1   7        7.79       28.51      9.07 o 
   6   1   7        4.36        7.87      8.68 o 
   7   1   7       91.69       74.27     11.18 o 
   8   1   7      169.72      191.40     16.39 o 
   9   1   7        3.59        1.44     11.46 o 
  10   1   7        3.81      -13.90     14.75 o 
 -10   2   7      239.25      249.54     32.64 o 
  -9   2   7        0.20        2.62     13.18 o 
  -8   2   7       49.41       63.24     17.78 o 
  -7   2   7      262.59      252.59     18.11 o 
  -6   2   7      745.24      650.92     32.92 o 
  -5   2   7       35.78       34.72      6.48 o 
  -4   2   7      116.64      114.48      8.00 o 
  -3   2   7      187.65      165.63      7.71 o 
  -2   2   7     1943.33     2066.43     29.81 o 
  -1   2   7    11144.86    10376.09    133.53 o 
   0   2   7      695.60      784.40     17.12 o 
   1   2   7      660.50      775.61     14.44 o 
   2   2   7      303.15      277.41     12.11 o 
   3   2   7      101.15       90.75      7.83 o 
   4   2   7       14.06        1.52      4.44 o 
   5   2   7      127.87       89.68     31.88 o 
   6   2   7      174.56      165.08     14.81 o 
   7   2   7       33.75       22.72      9.84 o 
   8   2   7       18.82       16.13      9.20 o 
   9   2   7       21.63       19.66     12.08 o 
  10   2   7        9.69        7.43     15.78 o 
 -10   3   7        0.13      -13.07     14.36 o 
  -9   3   7       80.44       41.11     21.03 o 
  -8   3   7      253.43      212.65     38.68 o 
  -7   3   7       39.72       61.18     16.85 o 
  -6   3   7      202.47      204.51     11.09 o 
  -5   3   7        2.71        2.83      4.22 o 
  -4   3   7      427.92      488.20     13.87 o 
  -3   3   7     1475.48     1442.70     22.90 o 
  -2   3   7     3703.96     3438.48     47.97 o 
  -1   3   7    10797.93    10189.83    102.70 o 
   0   3   7       29.91       34.10      4.59 o 
   1   3   7      104.84       85.45      6.06 o 
   2   3   7     1184.35     1164.75     22.72 o 
   3   3   7        6.35        8.56      3.40 o 
   4   3   7      357.41      404.02     18.84 o 
   5   3   7      491.18      482.64     18.08 o 
   6   3   7      112.71      112.46     12.94 o 
   7   3   7       39.85       63.25     12.32 o 
   8   3   7       87.40       70.84     12.09 o 
   9   3   7        0.02       -5.14     10.16 o 
  10   3   7        0.29       -2.72     13.60 o 
 -10   4   7        4.63        9.52     21.06 o 
  -9   4   7        7.62        9.71     17.25 o 
  -8   4   7        3.09       18.54     13.31 o 
  -7   4   7      747.53      733.01     31.16 o 
  -6   4   7      331.92      355.99     15.46 o 
  -5   4   7       70.05       77.74      7.87 o 
  -4   4   7      143.35      136.60      8.67 o 
  -3   4   7      281.88      359.67     11.63 o 
  -2   4   7       17.72        6.85      3.34 o 
  -1   4   7      139.00      127.36      6.41 o 
   0   4   7      932.29     1006.20     29.15 o 
   1   4   7      725.89      703.62     18.78 o 
   2   4   7      185.95      228.89     17.54 o 
   3   4   7      138.86      135.87      8.12 o 
   4   4   7      653.72      667.64     16.50 o 
   5   4   7        0.62       10.05      5.57 o 
   6   4   7     1563.87     1553.02     47.95 o 
   7   4   7        8.76       -3.76      8.24 o 
   8   4   7       12.54       -4.06     10.09 o 
   9   4   7        5.81       22.54     12.07 o 
  10   4   7       35.91       12.81     15.82 o 
 -10   5   7        0.37       -6.61     16.24 o 
  -9   5   7       13.35        7.33     29.64 o 
  -8   5   7       34.08       13.96     14.61 o 
  -7   5   7        0.47       -6.40      8.79 o 
  -6   5   7       10.15        0.36      6.45 o 
  -5   5   7       42.34       47.39      7.00 o 
  -4   5   7      206.14      178.38      9.86 o 
  -3   5   7      227.87      230.83     15.38 o 
  -2   5   7      187.41      193.77      8.55 o 
  -1   5   7        0.35        0.23      3.40 o 
   0   5   7      371.85      369.40     14.65 o 
   1   5   7        0.00       -2.35      3.98 o 
   2   5   7      351.28      404.18     19.94 o 
   3   5   7        6.03       12.26      7.00 o 
   4   5   7      270.15      243.75     10.39 o 
   5   5   7        0.48        9.62      6.03 o 
   6   5   7       35.18       39.28     13.13 o 
   7   5   7      148.13      115.09     15.79 o 
   8   5   7      155.02      190.02     20.73 o 
   9   5   7        1.38       -8.52      9.81 o 
  -9   6   7        4.16        3.88     14.79 o 
  -8   6   7        1.78       -0.32     11.77 o 
  -7   6   7        7.06       15.57      8.44 o 
  -6   6   7        0.96       -4.87      4.87 o 
  -5   6   7       85.64      127.62     18.60 o 
  -4   6   7       18.17       16.72      5.17 o 
  -3   6   7       37.12       43.50      6.46 o 
  -2   6   7        1.57       -2.32      4.34 o 
  -1   6   7     1245.68     1194.69     47.11 o 
   0   6   7       69.46       59.29      8.12 o 
   1   6   7     1202.39     1132.78     28.23 o 
   2   6   7      380.02      414.83     20.26 o 
   3   6   7       18.58       17.21      5.20 o 
   4   6   7       42.75       44.14      7.42 o 
   5   6   7      156.27      162.49     16.20 o 
   6   6   7       93.13      101.32     17.79 o 
   7   6   7       55.87       44.31     15.41 o 
   8   6   7       12.01       22.73     13.48 o 
   9   6   7       17.18       19.42     14.97 o 
  -9   7   7       36.03       36.16     26.77 o 
  -8   7   7       50.15       52.29     26.74 o 
  -7   7   7        0.04       -7.74      7.74 o 
  -6   7   7        1.39       -4.93      5.40 o 
  -5   7   7        4.91        1.70      5.18 o 
  -4   7   7       33.13       28.75      6.22 o 
  -3   7   7      255.30      241.04     19.61 o 
  -2   7   7        0.36        1.19      4.92 o 
  -1   7   7      322.18      280.39     19.37 o 
   0   7   7        0.54       -0.89      4.67 o 
   1   7   7       15.34       17.67      7.68 o 
   2   7   7      561.51      574.23     21.23 o 
   3   7   7      277.75      303.75     27.58 o 
   4   7   7      392.48      416.93     26.76 o 
   5   7   7       10.08       16.54      9.28 o 
   6   7   7       21.50        3.14     10.86 o 
   7   7   7       86.99      128.23     27.42 o 
   8   7   7       17.66        9.12     19.22 o 
   9   7   7       29.95       67.26     39.53 o 
  -9   8   7        6.66       -0.13     22.43 o 
  -8   8   7       47.95       57.30     28.09 o 
  -7   8   7       47.89       42.87     12.90 o 
  -6   8   7       15.62        5.32      9.82 o 
  -5   8   7        5.64        1.27     10.11 o 
  -4   8   7      116.42      157.25     15.95 o 
  -3   8   7        7.04        5.94      7.96 o 
  -2   8   7       27.49       16.52      6.96 o 
  -1   8   7       56.69       45.84      9.58 o 
   0   8   7      510.53      494.61     39.04 o 
   1   8   7      861.67      849.95     27.85 o 
   2   8   7        0.08        0.68      5.61 o 
   3   8   7       74.70       87.36     11.96 o 
   4   8   7      327.63      373.26     27.22 o 
   5   8   7        8.48       13.17     14.09 o 
   6   8   7      105.98      121.42     25.54 o 
   7   8   7       22.24        1.59     12.56 o 
   8   8   7        0.00       10.30     13.06 o 
  -7   9   7        0.34       -0.09     13.35 o 
  -6   9   7        0.51       -3.04      9.44 o 
  -5   9   7        2.11        6.18     11.89 o 
  -4   9   7      129.32      132.18     16.40 o 
  -3   9   7        0.61       -0.26     10.58 o 
  -2   9   7       39.77       31.16     21.49 o 
  -1   9   7       34.27       42.63     10.96 o 
   0   9   7       74.83       76.26     11.41 o 
   1   9   7      331.39      350.43     32.86 o 
   2   9   7        0.73        0.40      7.65 o 
   3   9   7      633.74      580.21     25.97 o 
   4   9   7       78.67       53.54     15.67 o 
   5   9   7       87.06       83.27     18.03 o 
   6   9   7        5.92       -1.66     11.82 o 
   7   9   7        2.82        1.89     14.20 o 
   8   9   7       19.72       18.72     17.28 o 
  -8  10   7        2.82       -4.10     22.53 o 
  -7  10   7        0.01        0.52     14.13 o 
  -6  10   7       63.88       69.43     18.34 o 
  -5  10   7       84.23       54.38     13.97 o 
  -4  10   7       39.80       17.88     11.18 o 
  -3  10   7       16.61        3.67     12.17 o 
  -2  10   7        2.78       -0.88      9.58 o 
  -1  10   7      517.92      584.10     26.17 o 
   0  10   7        1.30        8.29      8.05 o 
   1  10   7      177.44      175.35     16.76 o 
   2  10   7      193.58      232.13     29.65 o 
   3  10   7       18.85       18.28     10.42 o 
   4  10   7       17.41       30.09     14.35 o 
   5  10   7       47.96       53.53     16.62 o 
   6  10   7        7.29        1.44     12.90 o 
   7  10   7        8.38       10.00     23.14 o 
  -7  11   7       11.38        3.20     19.50 o 
  -6  11   7        0.11       10.39     14.18 o 
  -5  11   7       90.04       83.28     18.46 o 
  -4  11   7       85.33       93.58     20.29 o 
  -3  11   7       66.86       45.50     16.20 o 
  -2  11   7       50.68       34.40     28.51 o 
  -1  11   7      264.60      253.67     20.33 o 
   0  11   7        0.08       13.83      9.45 o 
   1  11   7       26.77        9.12     10.01 o 
   2  11   7        0.01       12.98      8.83 o 
   3  11   7        6.10       14.73     10.55 o 
   4  11   7        8.44       -2.93     11.60 o 
   5  11   7        6.60        0.53     11.78 o 
   6  11   7       27.38       35.55     34.53 o 
  -6  12   7       51.80       67.76     20.50 o 
  -5  12   7        0.07      -14.72     14.72 o 
  -4  12   7        0.46       27.97     17.53 o 
  -3  12   7        9.17        1.19     14.02 o 
  -2  12   7       75.73      101.56     26.38 o 
  -1  12   7        9.99        3.07      9.65 o 
   0  12   7       87.90      104.92     16.51 o 
   1  12   7        1.45        7.29     10.45 o 
   2  12   7       10.02        7.73      9.47 o 
   3  12   7       14.37        4.94     11.49 o 
   4  12   7        6.48       22.14     15.08 o 
   5  12   7       27.86       65.28     18.50 o 
   6  12   7       13.69        3.83     22.07 o 
  -5  13   7        1.26        9.08     27.95 o 
  -4  13   7        0.01       12.34     17.13 o 
  -3  13   7       68.55       47.62     28.50 o 
  -2  13   7       61.25       47.19     31.18 o 
  -1  13   7       13.86       31.00     15.75 o 
   0  13   7        4.16        2.63     10.29 o 
   1  13   7        0.13        2.43     10.80 o 
   2  13   7        4.94       15.03     12.84 o 
   3  13   7        0.40       -7.45     11.35 o 
   4  13   7        6.17       12.56     15.41 o 
  -3  14   7        2.98       28.04     26.32 o 
  -2  14   7       54.47       45.61     18.83 o 
  -1  14   7        0.20       13.60     16.01 o 
   0  14   7        0.87        8.29     11.68 o 
   1  14   7        0.04        3.01     10.41 o 
   2  14   7        0.75       -6.29     11.84 o 
   3  14   7        3.58      -16.40     16.40 o 
 -10   0   8      175.16      156.71     42.50 o 
  -8   0   8        0.19       -5.85     17.69 o 
  -6   0   8       65.78       53.67     11.04 o 
  -4   0   8      950.46      886.41     29.58 o 
  -2   0   8    10348.22    10136.29    136.17 o 
   0   0   8     4169.13     3717.80     55.95 o 
   2   0   8       36.15       28.38      5.10 o 
   4   0   8        0.05        6.41      9.44 o 
   6   0   8       92.14      103.08     21.29 o 
   8   0   8       79.56       49.50     22.69 o 
  10   0   8        8.51       13.58     25.49 o 
 -10   1   8       14.92       34.92     18.43 o 
  -9   1   8       45.46       43.17     17.58 o 
  -8   1   8        2.74        3.07     11.79 o 
  -7   1   8       20.49       16.38      6.52 o 
  -6   1   8      190.19      167.75     11.64 o 
  -5   1   8      381.32      405.89     12.30 o 
  -4   1   8        3.61        4.50      3.26 o 
  -3   1   8       67.69       71.87      6.80 o 
  -2   1   8       52.42       62.34      7.52 o 
  -1   1   8       26.63       15.16      6.19 o 
   0   1   8       42.40       82.00      8.39 o 
   1   1   8      150.20      181.42      9.59 o 
   2   1   8      339.74      313.28     15.63 o 
   3   1   8     2173.12     2317.96     31.80 o 
   4   1   8      600.35      648.86     26.16 o 
   5   1   8      561.38      543.83     78.39 o 
   6   1   8       72.00       65.17     13.54 o 
   7   1   8        2.80       -1.87      7.71 o 
   8   1   8       41.77       52.10     11.55 o 
   9   1   8       18.75       15.31     11.89 o 
  10   1   8       11.96      -12.11     17.89 o 
 -10   2   8        7.22       17.70     16.31 o 
  -9   2   8       55.24       33.25     17.87 o 
  -8   2   8      101.30       98.00     20.42 o 
  -7   2   8        0.02       -5.75      5.75 o 
  -6   2   8      303.57      303.10     14.99 o 
  -5   2   8        0.50       -3.57      3.57 o 
  -4   2   8      113.80       99.16      7.02 o 
  -3   2   8      180.48      190.50     11.45 o 
  -2   2   8      666.43      620.93     16.97 o 
  -1   2   8     1632.37     1401.08     28.38 o 
   0   2   8      180.65      191.79      9.11 o 
   1   2   8     1771.95     1854.94     25.78 o 
   2   2   8       40.22       35.50      3.83 o 
   3   2   8      400.79      395.15     10.00 o 
   4   2   8       10.97        3.55      4.66 o 
   5   2   8       55.16       56.29     11.83 o 
   6   2   8      226.81      241.27     39.00 o 
   7   2   8      428.15      469.75     24.60 o 
   8   2   8       24.77        7.91      8.76 o 
   9   2   8        9.62       13.14     12.30 o 
  10   2   8        8.82       31.58     19.08 o 
 -10   3   8       79.22       54.82     20.74 o 
  -9   3   8       14.40       19.31     15.95 o 
  -8   3   8      322.18      264.74     28.46 o 
  -7   3   8        4.75        3.82      7.11 o 
  -6   3   8        4.63        9.14      5.00 o 
  -5   3   8        1.51        7.62      4.59 o 
  -4   3   8      175.17      150.74      8.74 o 
  -3   3   8      145.67      125.64      8.70 o 
  -2   3   8      493.28      526.24     33.17 o 
  -1   3   8      580.07      480.22     14.18 o 
   0   3   8       79.36       71.26      6.59 o 
   1   3   8      134.76      166.73      8.06 o 
   2   3   8        5.39       10.11      3.61 o 
   3   3   8        1.77        6.02      7.09 o 
   4   3   8        2.53        5.34      5.62 o 
   5   3   8       18.41       20.44      9.84 o 
   6   3   8      908.25      898.73     30.38 o 
   7   3   8      154.85      149.90     16.38 o 
   8   3   8        7.42       12.62     11.52 o 
   9   3   8        1.66       -4.65      9.62 o 
  10   3   8        0.39       -6.71     25.83 o 
 -10   4   8        1.36      -15.70     24.77 o 
  -9   4   8        0.96      -11.35     14.16 o 
  -8   4   8        8.94        5.20     12.81 o 
  -7   4   8      160.93      171.25     17.01 o 
  -6   4   8       86.09      100.10      9.35 o 
  -5   4   8        8.68        9.69      5.29 o 
  -4   4   8       17.45       12.92      4.46 o 
  -3   4   8      269.89      306.77     11.30 o 
  -2   4   8      525.47      495.52     13.36 o 
  -1   4   8     2148.25     2089.33     35.13 o 
   0   4   8       80.74       76.89      6.54 o 
   1   4   8     1606.23     1646.80     30.87 o 
   2   4   8     1000.42      989.70     55.38 o 
   3   4   8     1313.83     1285.56     23.71 o 
   4   4   8      154.34      135.96     11.75 o 
   5   4   8     1449.88     1400.19     33.60 o 
   6   4   8      624.83      648.16     40.46 o 
   7   4   8       90.16       95.67     14.40 o 
   8   4   8        0.12        5.89      8.29 o 
   9   4   8       17.25       28.68     12.98 o 
 -10   5   8        6.28       -9.12     16.04 o 
  -9   5   8        0.63      -22.19     22.19 o 
  -8   5   8        3.45       -8.09     12.06 o 
  -7   5   8       15.82        6.17     10.98 o 
  -6   5   8       20.02       24.02      7.93 o 
  -5   5   8        6.02       15.38      5.71 o 
  -4   5   8       26.05       26.79      5.65 o 
  -3   5   8       61.06       86.32      7.22 o 
  -2   5   8      111.83      114.02      7.05 o 
  -1   5   8      201.26      172.88      9.59 o 
   0   5   8        0.00       -0.46      3.96 o 
   1   5   8      988.37      958.75     24.40 o 
   2   5   8      511.99      495.83     17.46 o 
   3   5   8       25.02       16.00      5.48 o 
   4   5   8        4.48       11.60      6.41 o 
   5   5   8      423.25      402.54     20.07 o 
   6   5   8      171.70      198.78     16.93 o 
   7   5   8      225.81      244.89     19.77 o 
   8   5   8       35.99       49.01     12.89 o 
   9   5   8       24.02       19.07     12.69 o 
  -9   6   8       43.23       42.50     19.06 o 
  -8   6   8       41.88       41.56     17.11 o 
  -7   6   8       39.91       33.58     11.94 o 
  -6   6   8        1.56        4.71      6.84 o 
  -5   6   8        1.38        3.42      5.22 o 
  -4   6   8      401.16      412.05     15.26 o 
  -3   6   8      102.64      105.80      9.21 o 
  -2   6   8        3.22        1.58      3.70 o 
  -1   6   8      256.41      236.06     13.53 o 
   0   6   8      191.01      188.62     12.32 o 
   1   6   8       96.24       92.71     16.83 o 
   2   6   8       15.22       16.13      6.11 o 
   3   6   8      412.96      427.73     17.77 o 
   4   6   8        4.33        4.08     11.08 o 
   5   6   8        0.63       -5.59      9.68 o 
   6   6   8      296.09      258.90     24.77 o 
   7   6   8      170.84      180.04     33.29 o 
   8   6   8       71.22       57.48     17.51 o 
   9   6   8      100.60      126.54     23.54 o 
  -9   7   8        1.05       15.04     22.61 o 
  -8   7   8       62.11       52.00     14.52 o 
  -7   7   8       24.89        0.40      8.84 o 
  -6   7   8        0.13        1.96      5.58 o 
  -5   7   8       43.74       50.39      7.72 o 
  -4   7   8      302.39      319.02     13.00 o 
  -3   7   8      133.41      119.85     10.49 o 
  -2   7   8      106.38      125.39     11.47 o 
  -1   7   8      333.38      327.14     29.28 o 
   0   7   8        6.69        1.83      8.17 o 
   1   7   8       92.94       94.62     16.79 o 
   2   7   8      205.91      224.07     21.07 o 
   3   7   8       15.81       17.91      8.86 o 
   4   7   8        0.50        5.67     11.15 o 
   5   7   8       35.11       47.08     13.45 o 
   6   7   8        0.00       -9.46      9.46 o 
   7   7   8       25.60       16.74     13.85 o 
   8   7   8       19.24       27.14     21.26 o 
   9   7   8        4.20        4.88     13.27 o 
  -9   8   8        2.95       34.36     26.19 o 
  -8   8   8        4.60       14.49     14.39 o 
  -7   8   8        3.70        3.71     12.32 o 
  -6   8   8       19.18       14.77     10.08 o 
  -5   8   8      217.40      191.53     31.67 o 
  -4   8   8      113.15      129.79     15.19 o 
  -3   8   8        0.03       -8.05      8.05 o 
  -2   8   8        8.85       19.52      7.38 o 
  -1   8   8       74.95       62.36     10.10 o 
   0   8   8       45.05       28.01      7.71 o 
   1   8   8      512.34      520.07     30.48 o 
   2   8   8      124.80      143.86     13.75 o 
   3   8   8       13.53        1.31      6.93 o 
   4   8   8       48.08       54.31     14.31 o 
   5   8   8        0.07        5.10      9.57 o 
   6   8   8       25.18       29.11     13.81 o 
   7   8   8        1.63        2.72     13.22 o 
   8   8   8        9.46        1.00     13.30 o 
  -8   9   8        6.17        1.84     20.70 o 
  -7   9   8        2.97       15.97     14.90 o 
  -6   9   8       42.08       40.06     12.11 o 
  -5   9   8       36.94       24.04     11.13 o 
  -4   9   8       70.06       91.08     18.56 o 
  -3   9   8       42.24       17.27     12.70 o 
  -2   9   8        0.03       -3.05      6.03 o 
  -1   9   8      391.23      365.20     20.46 o 
   0   9   8       54.69       38.79      9.55 o 
   1   9   8      150.07      121.76     18.52 o 
   2   9   8       75.29       71.22     12.21 o 
   3   9   8        6.25        4.05      8.77 o 
   4   9   8       75.86       69.38     18.05 o 
   5   9   8        6.16       15.02      9.55 o 
   6   9   8       43.28       45.57     15.54 o 
   7   9   8        9.12        5.07     28.21 o 
   8   9   8       60.84       88.49     33.12 o 
  -8  10   8        6.39       18.13     27.05 o 
  -7  10   8        0.24       12.23     14.06 o 
  -6  10   8        0.01        0.86     10.79 o 
  -5  10   8       22.50        1.58     10.44 o 
  -4  10   8       38.23       53.66     17.96 o 
  -3  10   8        0.92       -4.43     11.41 o 
  -2  10   8       16.29       13.61     12.26 o 
  -1  10   8       24.24       24.16      9.05 o 
   0  10   8       30.28       19.68      9.72 o 
   1  10   8      196.79      185.67     25.65 o 
   2  10   8       99.11      120.01     15.28 o 
   3  10   8        4.30        0.17      7.93 o 
   4  10   8       98.01       94.72     19.99 o 
   5  10   8       44.99       54.24     30.41 o 
   6  10   8        0.00       11.60     12.53 o 
   7  10   8       97.98      144.90     35.77 o 
  -7  11   8        9.73       -5.55     13.40 o 
  -6  11   8        0.91        8.75     13.89 o 
  -5  11   8       51.89       67.60     35.66 o 
  -4  11   8        7.61      -12.65     12.65 o 
  -3  11   8       71.57       58.41     30.34 o 
  -2  11   8        7.36        9.94     12.23 o 
  -1  11   8        6.13        2.01      8.70 o 
   0  11   8      220.43      219.49     25.28 o 
   1  11   8       17.80       12.66      9.73 o 
   2  11   8        0.09       -6.01      8.83 o 
   3  11   8        0.69       11.91     10.75 o 
   4  11   8       60.03       73.03     20.06 o 
   5  11   8       40.80        9.07     15.73 o 
   6  11   8        0.01       -0.89     14.51 o 
  -6  12   8        0.03      -22.19     22.19 o 
  -5  12   8        0.02      -14.37     15.99 o 
  -4  12   8       13.65       -9.92     33.87 o 
  -3  12   8       12.39       30.37     17.31 o 
  -2  12   8      129.47      113.80     32.17 o 
  -1  12   8        3.02       -4.23      9.17 o 
   0  12   8        3.13       -4.07      8.97 o 
   1  12   8        4.68        0.53      9.22 o 
   2  12   8        4.62        0.23     15.30 o 
   3  12   8       66.03       45.32     14.33 o 
   4  12   8       42.12       38.34     17.95 o 
   5  12   8        0.46       -9.55     12.39 o 
  -5  13   8        2.74      -16.30     17.25 o 
  -4  13   8        0.01       12.31     16.81 o 
  -3  13   8       12.19       -8.23     23.24 o 
  -2  13   8       17.32        4.87     27.09 o 
  -1  13   8       43.54       44.39     36.75 o 
   0  13   8       17.01       10.31     11.72 o 
   1  13   8        0.09        4.81     10.70 o 
   2  13   8        6.35       13.43     12.98 o 
   3  13   8        1.48       -8.16     13.75 o 
   4  13   8        5.10       -5.20     14.38 o 
  -3  14   8        6.06        9.33     16.66 o 
  -2  14   8        2.62       -8.64     11.93 o 
  -1  14   8        9.61       12.90     14.99 o 
   0  14   8        2.21       -7.53     12.01 o 
   1  14   8        2.16       -1.32     10.96 o 
   2  14   8        5.15        9.46     13.63 o 
   3  14   8        0.17       18.29     17.40 o 
  -9   0   9        4.59       13.00     21.73 o 
  -7   0   9      178.62      165.29     17.95 o 
  -5   0   9      902.43      936.70     33.29 o 
  -3   0   9      436.53      423.99     39.74 o 
  -1   0   9     5413.91     5535.04     77.59 o 
   1   0   9     3133.45     3139.61     51.32 o 
   3   0   9     1455.52     1490.65     22.01 o 
   5   0   9       41.80       62.74     17.80 o 
   7   0   9      273.57      329.39     36.49 o 
   9   0   9       71.75       71.77     26.55 o 
 -10   1   9       22.27       32.16     17.99 o 
  -9   1   9       65.71       71.26     19.76 o 
  -8   1   9       49.82       32.84     14.28 o 
  -7   1   9        2.12        2.02      6.18 o 
  -6   1   9        1.63        1.30      5.11 o 
  -5   1   9       23.06       21.82      5.96 o 
  -4   1   9       76.02       81.51      7.99 o 
  -3   1   9       23.57        5.90      4.52 o 
  -2   1   9     4779.12     4735.14     54.32 o 
  -1   1   9      710.38      685.35     50.63 o 
   0   1   9      623.11      679.77     16.90 o 
   1   1   9     1764.89     1819.54     25.67 o 
   2   1   9       57.12       40.14      4.30 o 
   3   1   9      140.02      125.38      5.80 o 
   4   1   9      120.30      101.53      7.74 o 
   5   1   9       63.36       78.34     13.29 o 
   6   1   9       16.81        9.74      9.15 o 
   7   1   9       24.94       11.06     11.43 o 
   8   1   9        0.79        8.13      8.32 o 
   9   1   9        4.26        5.37      9.86 o 
  10   1   9        0.58       11.51     17.41 o 
 -10   2   9        0.05       -0.42     16.89 o 
  -9   2   9       52.36       34.92     17.38 o 
  -8   2   9      514.52      591.86     38.48 o 
  -7   2   9       86.12       67.92     10.16 o 
  -6   2   9      475.49      507.76     18.65 o 
  -5   2   9       23.36       22.45      4.93 o 
  -4   2   9      102.21      118.10      7.64 o 
  -3   2   9      259.37      276.67     14.60 o 
  -2   2   9      269.01      309.26     11.54 o 
  -1   2   9     5134.19     5091.75     61.49 o 
   0   2   9      148.52      163.32      9.00 o 
   1   2   9      234.37      195.74      8.39 o 
   2   2   9      159.14      170.38      7.76 o 
   3   2   9     1295.58     1229.82     19.97 o 
   4   2   9        0.51       -4.28      4.28 o 
   5   2   9        0.19        5.49      8.12 o 
   6   2   9      417.47      351.71     25.35 o 
   7   2   9       31.04       22.12      9.89 o 
   8   2   9       38.93       39.61     10.93 o 
   9   2   9        5.87       -6.36     11.57 o 
  10   2   9        5.87       -3.45     15.76 o 
 -10   3   9       17.09       13.90     16.41 o 
  -9   3   9        0.11      -13.91     13.91 o 
  -8   3   9      177.65      170.69     24.36 o 
  -7   3   9       34.01       36.66      9.20 o 
  -6   3   9      244.37      199.97     13.51 o 
  -5   3   9      347.72      343.09     13.80 o 
  -4   3   9      350.07      343.57     19.80 o 
  -3   3   9      198.94      195.94     10.81 o 
  -2   3   9     1490.39     1498.37     52.01 o 
  -1   3   9      262.62      263.92     11.09 o 
   0   3   9      828.54      827.24     31.71 o 
   1   3   9      886.01      848.84     24.53 o 
   2   3   9      582.34      643.18     15.48 o 
   3   3   9       34.64       37.42      7.76 o 
   4   3   9      534.06      561.46     19.41 o 
   5   3   9      303.45      323.59     23.02 o 
   6   3   9      849.73      834.49     44.36 o 
   7   3   9      251.19      282.39     57.94 o 
   8   3   9       43.95       38.47     10.03 o 
   9   3   9        1.23       -0.24     10.55 o 
  10   3   9        0.34       -8.59     10.50 o 
 -10   4   9        1.01      -13.87     41.48 o 
  -9   4   9        5.78      -10.52     22.35 o 
  -8   4   9        4.08        3.21     24.00 o 
  -7   4   9      182.05      183.38     15.12 o 
  -6   4   9       46.58       53.45      7.81 o 
  -5   4   9        3.14        7.20      4.76 o 
  -4   4   9        1.09        0.40      3.96 o 
  -3   4   9      234.58      280.06     27.86 o 
  -2   4   9       22.58       18.81      4.32 o 
  -1   4   9     1217.81     1300.18     41.66 o 
   0   4   9      253.67      249.34     10.54 o 
   1   4   9      737.56      785.54     18.15 o 
   2   4   9        0.99       -0.28      3.73 o 
   3   4   9       16.10       16.00      8.98 o 
   4   4   9       78.39       81.30     10.41 o 
   5   4   9       41.50       34.47     20.94 o 
   6   4   9       13.14       15.37      8.97 o 
   7   4   9       51.45       45.61     11.91 o 
   8   4   9       55.30       38.28     12.50 o 
   9   4   9       26.25       30.03     20.89 o 
 -10   5   9        8.73       12.20     23.79 o 
  -9   5   9        0.04        0.03     16.71 o 
  -8   5   9        0.01        7.54     10.41 o 
  -7   5   9        6.02        3.68      9.90 o 
  -6   5   9       72.00       70.56      9.20 o 
  -5   5   9        0.05       -4.05      4.05 o 
  -4   5   9       19.26       17.80      5.34 o 
  -3   5   9      165.34      197.24     13.33 o 
  -2   5   9      276.26      292.43     15.87 o 
  -1   5   9      517.75      523.15     16.36 o 
   0   5   9      298.23      327.50     12.82 o 
   1   5   9      108.02       99.92     10.32 o 
   2   5   9        0.51       -1.33      4.15 o 
   3   5   9        7.91        4.97      4.71 o 
   4   5   9      197.14      193.84     14.20 o 
   5   5   9      140.60      171.93     22.41 o 
   6   5   9      213.87      212.16     17.76 o 
   7   5   9      102.25       96.18     17.85 o 
   8   5   9       16.34       22.88     10.12 o 
   9   5   9        0.71        6.89     11.98 o 
  -9   6   9        0.97       -9.20     14.74 o 
  -8   6   9       31.87       26.66     13.18 o 
  -7   6   9       22.63       23.32     11.40 o 
  -6   6   9       49.33       68.75      8.54 o 
  -5   6   9        0.01       -2.64      4.78 o 
  -4   6   9       94.26       89.02      7.79 o 
  -3   6   9       23.98       13.90      5.83 o 
  -2   6   9       39.85       33.65      7.24 o 
  -1   6   9      239.42      204.60     11.46 o 
   0   6   9     1601.38     1434.44     39.85 o 
   1   6   9      669.56      749.37     23.05 o 
   2   6   9       14.55        8.63      5.29 o 
   3   6   9        8.91        3.97      5.51 o 
   4   6   9       56.49       45.84     15.76 o 
   5   6   9     1006.50     1049.34     32.86 o 
   6   6   9      237.52      260.64     25.02 o 
   7   6   9       25.52       16.60     13.24 o 
   8   6   9       40.08       38.98     16.14 o 
   9   6   9        0.98        7.91     12.96 o 
  -9   7   9       15.63       21.92     19.10 o 
  -8   7   9       35.73       38.36     14.11 o 
  -7   7   9        0.18       10.97     10.90 o 
  -6   7   9        0.60        3.71      6.17 o 
  -5   7   9      112.55      134.20     11.45 o 
  -4   7   9        0.22       -1.55      5.46 o 
  -3   7   9       52.09       55.28      8.43 o 
  -2   7   9      246.97      232.32     13.12 o 
  -1   7   9      111.19      103.24     15.09 o 
   0   7   9        9.25       10.99      5.49 o 
   1   7   9        4.68        5.14      5.46 o 
   2   7   9      192.14      206.75     14.57 o 
   3   7   9       13.29        8.86      6.47 o 
   4   7   9     1035.95     1078.54     41.49 o 
   5   7   9     1628.49     1664.32     43.70 o 
   6   7   9        0.23       11.74     11.58 o 
   7   7   9       14.05       25.67     14.52 o 
   8   7   9       59.01       63.96     21.57 o 
   9   7   9       41.22       35.92     22.89 o 
  -8   8   9        4.87       -0.78     21.02 o 
  -7   8   9       19.74       36.38     20.95 o 
  -6   8   9        0.51        2.23      7.93 o 
  -5   8   9      140.97      114.99     13.08 o 
  -4   8   9       29.70       22.23     17.12 o 
  -3   8   9        1.02      -10.81     10.81 o 
  -2   8   9       85.45       85.66     11.11 o 
  -1   8   9      117.59      114.45     12.34 o 
   0   8   9      228.30      265.81     19.78 o 
   1   8   9       74.35       67.71     10.55 o 
   2   8   9      582.97      563.33     23.14 o 
   3   8   9      653.10      622.05     30.11 o 
   4   8   9      794.77      809.63     38.33 o 
   5   8   9      113.24      142.57     16.18 o 
   6   8   9       48.03       83.24     21.92 o 
   7   8   9        0.11       12.66     17.29 o 
   8   8   9       12.18       34.72     15.72 o 
  -8   9   9        0.62       10.89     21.61 o 
  -7   9   9        0.55       -6.28     12.95 o 
  -6   9   9       35.23       26.61     12.17 o 
  -5   9   9        9.62       -4.22      8.86 o 
  -4   9   9       56.33       60.85     16.56 o 
  -3   9   9       69.57       70.04     21.19 o 
  -2   9   9       14.40       14.14      7.28 o 
  -1   9   9      228.03      236.22     17.43 o 
   0   9   9       39.34       43.19     10.03 o 
   1   9   9        6.05       14.98      8.27 o 
   2   9   9      251.13      291.03     19.58 o 
   3   9   9      391.19      401.16     32.06 o 
   4   9   9        2.30       20.06     13.35 o 
   5   9   9        1.67        4.99      9.20 o 
   6   9   9        1.84        7.42     14.77 o 
   7   9   9        5.95       -0.01     15.49 o 
   8   9   9        3.57        9.45     15.43 o 
  -7  10   9        0.66       14.82     15.87 o 
  -6  10   9       17.25       20.98     13.18 o 
  -5  10   9       30.84       53.64     17.37 o 
  -4  10   9       25.89       38.89     16.37 o 
  -3  10   9      107.92      111.18     20.14 o 
  -2  10   9        4.74        7.51      8.09 o 
  -1  10   9       89.83       86.08     13.28 o 
   0  10   9      335.36      355.68     22.21 o 
   1  10   9      133.38      121.89     16.51 o 
   2  10   9        5.01       14.11      9.77 o 
   3  10   9        5.37        2.66      8.84 o 
   4  10   9        4.08       -6.31     12.67 o 
   5  10   9       28.09       32.44     15.18 o 
   6  10   9       24.02       13.50     18.81 o 
   7  10   9        5.36       24.97     23.37 o 
  -7  11   9        0.08       -9.09     14.62 o 
  -6  11   9        0.07      -13.01     14.47 o 
  -5  11   9        4.93        4.26     18.38 o 
  -4  11   9        2.07        0.59     13.76 o 
  -3  11   9        1.60       12.13     13.97 o 
  -2  11   9        6.27       19.89     13.51 o 
  -1  11   9       29.94       20.37     10.11 o 
   0  11   9       78.39       69.68     13.41 o 
   1  11   9        8.42        3.19      8.82 o 
   2  11   9        2.11       16.06     10.16 o 
   3  11   9       64.88       47.54     14.77 o 
   4  11   9       30.85       20.78     15.17 o 
   5  11   9        0.11       -5.62     12.81 o 
   6  11   9        8.12       12.19     19.54 o 
  -6  12   9        0.13       20.34     23.61 o 
  -5  12   9        5.03      -10.24     24.52 o 
  -4  12   9        0.62        8.84     14.91 o 
  -3  12   9       13.62        7.47     21.82 o 
  -2  12   9       14.36       19.64     15.06 o 
  -1  12   9        0.08       11.83     10.16 o 
   0  12   9       13.16       10.22     10.58 o 
   1  12   9        3.98        6.39     18.26 o 
   2  12   9        4.59       24.89     11.31 o 
   3  12   9       14.22        5.60     16.54 o 
   4  12   9       38.62       64.43     33.46 o 
   5  12   9        0.24       16.50     16.95 o 
  -5  13   9        2.65       17.13     19.60 o 
  -4  13   9        4.02      -15.92     15.92 o 
  -3  13   9       14.35       -0.12     14.44 o 
  -2  13   9        0.02        0.98     12.76 o 
  -1  13   9       71.79       42.12     24.61 o 
   0  13   9       74.90      132.08     18.99 o 
   1  13   9       21.43       33.28     14.21 o 
   2  13   9      103.36       92.83     17.90 o 
   3  13   9        2.79        1.68     14.91 o 
   4  13   9        7.08       20.85     19.44 o 
  -3  14   9       22.29       14.16     26.06 o 
  -2  14   9       22.60       20.81     15.46 o 
  -1  14   9       32.18       19.55     15.84 o 
   0  14   9      114.13      135.86     20.29 o 
   1  14   9        5.48       25.68     13.45 o 
   2  14   9       18.67       25.79     15.27 o 
 -10   0  10       18.91        0.66     24.01 o 
  -8   0  10       42.37       85.14     28.35 o 
  -6   0  10       21.70       17.05     10.07 o 
  -4   0  10      359.11      309.51     19.61 o 
  -2   0  10       56.61       29.91     15.36 o 
   0   0  10      471.46      335.42     19.24 o 
   2   0  10     1525.24     1497.52     32.12 o 
   4   0  10      224.74      234.19     26.57 o 
   6   0  10       78.36       39.51     18.08 o 
   8   0  10        3.19       16.47     13.52 o 
  10   0  10       10.23      -11.77     23.89 o 
 -10   1  10       55.27       64.47     66.62 o 
  -9   1  10       41.67       27.96     20.95 o 
  -8   1  10       23.47       23.66     14.07 o 
  -7   1  10       85.88       83.91     10.80 o 
  -6   1  10      112.02      126.71     11.11 o 
  -5   1  10       31.85       28.24      6.63 o 
  -4   1  10     1660.65     1621.90     35.53 o 
  -3   1  10      481.72      437.93     19.49 o 
  -2   1  10       62.95       52.89      8.17 o 
  -1   1  10      152.79      149.08      8.58 o 
   0   1  10       61.51       52.15      7.80 o 
   1   1  10       45.85       46.95      7.79 o 
   2   1  10      446.96      498.59     12.45 o 
   3   1  10      690.14      808.27     13.20 o 
   4   1  10     1386.86     1339.19     26.41 o 
   5   1  10      346.30      333.72     22.97 o 
   6   1  10       40.93       50.08     13.43 o 
   7   1  10       11.44       12.89     11.63 o 
   8   1  10       30.38       31.85     11.10 o 
   9   1  10        0.04       -6.06      9.08 o 
  10   1  10        1.90       -2.75     16.40 o 
 -10   2  10        1.23       -1.79     23.53 o 
  -9   2  10       99.31      121.69     24.73 o 
  -8   2  10      144.82      136.77     30.94 o 
  -7   2  10       30.53        7.04      8.59 o 
  -6   2  10      150.28      183.22     15.17 o 
  -5   2  10        8.72       24.56      5.06 o 
  -4   2  10       72.37       79.62     11.11 o 
  -3   2  10      465.73      401.47     14.45 o 
  -2   2  10      324.57      341.07     14.36 o 
  -1   2  10     1812.62     1533.24     33.70 o 
   0   2  10        8.99       23.69      6.76 o 
   1   2  10      381.98      387.53     11.77 o 
   2   2  10     2196.73     2151.85     57.24 o 
   3   2  10     1591.55     1746.14     25.71 o 
   4   2  10      696.99      687.40     20.18 o 
   5   2  10        0.39       -1.83      7.71 o 
   6   2  10       91.00       71.20     27.73 o 
   7   2  10       34.80       26.45     21.37 o 
   8   2  10       19.72       23.28     10.93 o 
   9   2  10       34.36       44.30     12.07 o 
  10   2  10        0.03       -7.51     15.78 o 
 -10   3  10       13.00      -14.58     14.58 o 
  -9   3  10        3.67       -8.06     12.64 o 
  -8   3  10      518.70      624.34     60.21 o 
  -7   3  10      149.00      136.51     13.43 o 
  -6   3  10      306.16      280.34     18.41 o 
  -5   3  10       38.57       19.54      5.26 o 
  -4   3  10       52.58       46.23      7.55 o 
  -3   3  10      166.51      165.18     10.45 o 
  -2   3  10     1073.16      994.64     19.00 o 
  -1   3  10     1221.06     1325.03     36.19 o 
   0   3  10      752.71      621.75     17.54 o 
   1   3  10      120.35      148.72      8.31 o 
   2   3  10        1.04        2.88      3.42 o 
   3   3  10      319.97      262.29     10.36 o 
   4   3  10      696.88      682.08     21.55 o 
   5   3  10      171.13      201.45     24.22 o 
   6   3  10       55.36       73.85     15.91 o 
   7   3  10       16.48       18.26     10.20 o 
   8   3  10        2.58       12.80     10.33 o 
   9   3  10       18.08       18.09     16.23 o 
 -10   4  10       22.59       22.86     19.06 o 
  -9   4  10       61.44       85.85     33.73 o 
  -8   4  10       14.59       15.77     11.48 o 
  -7   4  10       95.08       93.99     12.62 o 
  -6   4  10      126.51      140.95     12.75 o 
  -5   4  10        3.10       -1.46      6.04 o 
  -4   4  10        0.41        8.68      5.16 o 
  -3   4  10      256.32      234.19     12.29 o 
  -2   4  10     1987.75     2015.69     30.40 o 
  -1   4  10      242.21      270.55     15.62 o 
   0   4  10     1716.26     1792.42     29.32 o 
   1   4  10      733.17      701.91     17.49 o 
   2   4  10      611.41      634.52     18.99 o 
   3   4  10       25.62       17.34      4.75 o 
   4   4  10       16.30       16.36      7.18 o 
   5   4  10        0.00       15.37      9.88 o 
   6   4  10        1.02       14.86     12.19 o 
   7   4  10       42.77       60.95     13.01 o 
   8   4  10       30.30       40.97     13.17 o 
   9   4  10        0.39        4.04     11.47 o 
 -10   5  10        3.70        3.39     25.05 o 
  -9   5  10        3.49        7.01     16.81 o 
  -8   5  10       21.77       34.18     12.83 o 
  -7   5  10       16.48        9.13      8.81 o 
  -6   5  10        5.10       -3.92      5.82 o 
  -5   5  10        3.59        7.86      5.84 o 
  -4   5  10        1.86        8.07      5.86 o 
  -3   5  10       88.66      109.40      8.06 o 
  -2   5  10      753.55      736.37     17.82 o 
  -1   5  10       23.73       14.61      4.82 o 
   0   5  10     1934.34     1979.96     32.94 o 
   1   5  10      177.25      211.89     12.70 o 
   2   5  10        8.98        3.31      4.47 o 
   3   5  10       50.84       34.11      5.97 o 
   4   5  10       18.28       11.67      6.91 o 
   5   5  10     1910.12     1826.72     60.99 o 
   6   5  10      516.10      499.46     24.84 o 
   7   5  10      105.38      129.53     28.27 o 
   8   5  10       18.84       27.02     13.04 o 
   9   5  10        0.18       11.14     11.19 o 
  -9   6  10       47.62       61.73     20.85 o 
  -8   6  10        0.70       -9.82     15.57 o 
  -7   6  10       44.05       16.99      9.24 o 
  -6   6  10       76.64       83.55     10.15 o 
  -5   6  10       10.38       20.93      6.48 o 
  -4   6  10      114.48      105.59      9.49 o 
  -3   6  10        1.00       -4.99      4.99 o 
  -2   6  10       83.93      101.02     10.98 o 
  -1   6  10      119.99       99.86      8.87 o 
   0   6  10      236.07      250.31     14.41 o 
   1   6  10      290.37      289.89     15.48 o 
   2   6  10       11.16        4.42      8.38 o 
   3   6  10       10.35        9.40      6.28 o 
   4   6  10      646.32      576.70     47.66 o 
   5   6  10      607.89      745.86     37.28 o 
   6   6  10      148.87      178.57     22.69 o 
   7   6  10        1.34        7.28     12.67 o 
   8   6  10       99.56      136.98     23.54 o 
   9   6  10       10.39      -11.52     12.48 o 
  -9   7  10        1.37       12.22     16.85 o 
  -8   7  10        0.85        4.56     12.38 o 
  -7   7  10        0.15        7.07     10.71 o 
  -6   7  10        1.20       -1.54      5.91 o 
  -5   7  10        3.45        6.80      5.73 o 
  -4   7  10       95.33      112.02     11.53 o 
  -3   7  10       31.65       44.86     18.16 o 
  -2   7  10       26.26       20.29      7.15 o 
  -1   7  10       43.56       41.62      8.91 o 
   0   7  10      468.25      454.59     21.08 o 
   1   7  10        7.21       11.45      6.38 o 
   2   7  10       61.18       80.43     10.69 o 
   3   7  10      374.81      409.80     19.40 o 
   4   7  10      623.48      601.20     26.13 o 
   5   7  10      517.53      532.19     26.27 o 
   6   7  10       90.88      102.15     19.24 o 
   7   7  10       15.52       18.72     13.40 o 
   8   7  10        0.35        3.86     16.89 o 
  -8   8  10        0.99      -18.36     18.36 o 
  -7   8  10        0.53      -16.81     16.81 o 
  -6   8  10        4.26       -5.32      7.97 o 
  -5   8  10        3.77        6.74     11.68 o 
  -4   8  10        2.43        2.94      8.48 o 
  -3   8  10       97.10       83.49     16.98 o 
  -2   8  10       70.33       77.28     10.85 o 
  -1   8  10       15.90       23.17     13.13 o 
   0   8  10       61.53       86.47     11.77 o 
   1   8  10      237.76      235.13     16.40 o 
   2   8  10       17.98       12.10     15.11 o 
   3   8  10       66.23       55.08     14.42 o 
   4   8  10       10.13       16.54     12.63 o 
   5   8  10       28.41       21.82     10.64 o 
   6   8  10       15.66       19.30     17.30 o 
   7   8  10       10.45       21.02     28.17 o 
   8   8  10       14.06       19.51     24.99 o 
  -8   9  10        1.55       35.21     25.12 o 
  -7   9  10        0.22       -0.40     13.52 o 
  -6   9  10        2.60       -5.55     10.31 o 
  -5   9  10        6.13       19.28     21.71 o 
  -4   9  10      153.63      171.32     22.69 o 
  -3   9  10        2.80        3.21     11.78 o 
  -2   9  10       36.25       17.66      8.02 o 
  -1   9  10      180.15      189.65     16.32 o 
   0   9  10      449.76      444.58     24.99 o 
   1   9  10        1.55        2.49      6.54 o 
   2   9  10       66.43       82.12     22.72 o 
   3   9  10      522.86      527.76     29.18 o 
   4   9  10      330.59      434.78     31.55 o 
   5   9  10       23.93       54.49     13.89 o 
   6   9  10        8.39       15.36     13.12 o 
   7   9  10        4.23        9.78     14.91 o 
  -7  10  10        0.40      -13.43     13.43 o 
  -6  10  10       14.65       48.97     19.09 o 
  -5  10  10       10.04       -1.05     13.21 o 
  -4  10  10       23.37       22.35     14.88 o 
  -3  10  10        1.13      -10.68     10.68 o 
  -2  10  10        4.97       -1.35      7.93 o 
  -1  10  10       56.53       49.40     18.85 o 
   0  10  10       27.10       21.73      9.74 o 
   1  10  10        1.83       -3.74     11.60 o 
   2  10  10      307.61      302.32     26.00 o 
   3  10  10      120.09      107.50     19.56 o 
   4  10  10       78.90       99.30     20.83 o 
   5  10  10        0.09       -6.66      8.30 o 
   6  10  10       31.05       43.28     21.51 o 
   7  10  10        2.30       13.16     16.60 o 
  -7  11  10        1.37       -5.59     25.34 o 
  -6  11  10        9.08        7.74     20.04 o 
  -5  11  10        0.02        2.01     14.61 o 
  -4  11  10        2.21        7.75     14.81 o 
  -3  11  10       33.43       18.86     15.50 o 
  -2  11  10       30.25       37.41     12.36 o 
  -1  11  10       16.58       19.12      9.84 o 
   0  11  10        1.88       -4.69      8.53 o 
   1  11  10        0.21       15.38      9.52 o 
   2  11  10      158.12      168.41     18.69 o 
   3  11  10       37.65       42.43     18.91 o 
   4  11  10        5.08        6.38     14.33 o 
   5  11  10        5.94       -5.38     18.28 o 
   6  11  10        2.54       -0.97     22.60 o 
  -6  12  10        1.07       11.46     24.02 o 
  -5  12  10        3.90        3.87     23.75 o 
  -4  12  10        4.87      -10.10     13.71 o 
  -3  12  10       27.65       64.63     19.10 o 
  -2  12  10      124.63      158.60     35.59 o 
  -1  12  10       93.21       94.44     16.25 o 
   0  12  10       70.54       79.41     18.97 o 
   1  12  10       12.02        3.07      9.77 o 
   2  12  10        1.48       -3.71      9.93 o 
   3  12  10       10.79       11.63     15.91 o 
   4  12  10        0.53       34.90     18.46 o 
   5  12  10        1.44       21.94     18.35 o 
  -4  13  10        1.61       -6.66     16.63 o 
  -3  13  10        4.03      -11.76     11.99 o 
  -2  13  10       12.38       24.35     16.31 o 
  -1  13  10       14.92       13.75     13.64 o 
   0  13  10       97.39       87.93     22.64 o 
   1  13  10       58.28       60.71     15.08 o 
   2  13  10        0.34       16.86     12.60 o 
   3  13  10       11.10        9.74     16.04 o 
   4  13  10        0.25       -6.33     15.48 o 
  -3  14  10       42.47       46.90     20.40 o 
  -2  14  10        0.21        1.52     14.98 o 
  -1  14  10        0.00       18.04     16.60 o 
   0  14  10        4.12        3.88     11.10 o 
   1  14  10       39.32       49.86     20.90 o 
   2  14  10       11.32       19.68     14.21 o 
  -9   0  11       74.82       63.12     29.61 o 
  -7   0  11      125.26      123.21     22.39 o 
  -5   0  11        1.77        8.00      7.60 o 
  -3   0  11     2720.38     2908.42     79.55 o 
  -1   0  11      897.57      957.10     25.32 o 
   1   0  11     2434.46     2026.41     40.76 o 
   3   0  11      629.57      829.64     22.92 o 
   5   0  11      210.18      201.55     26.88 o 
   7   0  11      186.85      176.82     28.99 o 
   9   0  11       42.56       29.69     20.46 o 
 -10   1  11        7.43      -15.34     15.34 o 
  -9   1  11       16.77       12.74     15.19 o 
  -8   1  11        9.02       28.41     14.15 o 
  -7   1  11       21.39       14.19      8.41 o 
  -6   1  11       67.63       66.54      9.30 o 
  -5   1  11      576.15      577.40     22.41 o 
  -4   1  11      900.54      912.78     27.64 o 
  -3   1  11      745.26      794.02     28.54 o 
  -2   1  11       96.46       93.32      8.92 o 
  -1   1  11      270.56      347.32     11.58 o 
   0   1  11     2034.97     1944.47     28.68 o 
   1   1  11      564.92      630.17     15.28 o 
   2   1  11      641.92      723.58     15.92 o 
   3   1  11      618.42      762.76     13.67 o 
   4   1  11       34.97       21.67      9.87 o 
   5   1  11      194.36      229.86     20.55 o 
   6   1  11      285.69      282.72     49.40 o 
   7   1  11       19.11        0.80     10.69 o 
   8   1  11        0.85       18.71     10.92 o 
   9   1  11        0.13       -1.18      8.86 o 
  10   1  11        1.70        6.30     24.10 o 
 -10   2  11       39.60       15.86     27.11 o 
  -9   2  11        4.34       -3.76     13.43 o 
  -8   2  11       39.11       36.42     12.50 o 
  -7   2  11       11.51        6.18      7.69 o 
  -6   2  11      310.81      286.05     15.93 o 
  -5   2  11       50.97       52.90      8.33 o 
  -4   2  11      406.71      429.78     16.34 o 
  -3   2  11      845.18      788.30     25.05 o 
  -2   2  11      415.24      410.05     16.26 o 
  -1   2  11       36.68       27.62      5.36 o 
   0   2  11      288.99      286.78     41.42 o 
   1   2  11     2131.78     2127.21     31.08 o 
   2   2  11     2219.38     2111.43     30.52 o 
   3   2  11      616.56      784.38     16.61 o 
   4   2  11      110.98       95.01      9.53 o 
   5   2  11       11.54        2.33      8.26 o 
   6   2  11        0.25        0.14      9.54 o 
   7   2  11      127.67      123.61     19.27 o 
   8   2  11        5.44        7.01     10.52 o 
   9   2  11        3.81        9.21     10.39 o 
 -10   3  11        1.59        5.71     17.47 o 
  -9   3  11        0.04        0.14     12.54 o 
  -8   3  11      312.19      360.20     28.16 o 
  -7   3  11       33.37       22.89     11.47 o 
  -6   3  11       30.62       17.95      7.38 o 
  -5   3  11       13.17       17.93      6.81 o 
  -4   3  11       65.97       69.54      8.49 o 
  -3   3  11      211.10      210.79     11.80 o 
  -2   3  11      512.24      508.39     13.82 o 
  -1   3  11     2539.22     2656.78     64.96 o 
   0   3  11       11.52        0.05      3.97 o 
   1   3  11     2503.70     2636.07     41.77 o 
   2   3  11     3217.53     3438.99     38.99 o 
   3   3  11       24.84       26.75      7.93 o 
   4   3  11      118.16      143.38     11.77 o 
   5   3  11        5.13        2.55      9.04 o 
   6   3  11       43.51       36.45     13.84 o 
   7   3  11      197.69      151.45     21.55 o 
   8   3  11       86.91       83.65     16.98 o 
   9   3  11        0.26       -8.85      8.85 o 
 -10   4  11        7.27       -4.86     16.53 o 
  -9   4  11       48.22       39.06     17.72 o 
  -8   4  11       44.40       45.88     22.60 o 
  -7   4  11      321.49      285.03     19.40 o 
  -6   4  11       75.77       74.91     15.88 o 
  -5   4  11      144.76      168.30     13.08 o 
  -4   4  11      846.20      788.27     22.77 o 
  -3   4  11       45.76       53.74      6.65 o 
  -2   4  11      707.04      676.66     16.67 o 
  -1   4  11       56.08       66.08      7.79 o 
   0   4  11      665.13      733.64     37.73 o 
   1   4  11     1009.55     1024.36     21.66 o 
   2   4  11      718.97      810.30     19.54 o 
   3   4  11       11.75       13.04      4.48 o 
   4   4  11       92.65       73.15     10.31 o 
   5   4  11      392.90      445.43     28.37 o 
   6   4  11        9.81       14.83     11.87 o 
   7   4  11      145.43      149.77     26.48 o 
   8   4  11        0.08        9.96     10.59 o 
   9   4  11        1.50        3.71     11.42 o 
  -9   5  11       41.90       56.53     25.74 o 
  -8   5  11        2.99        6.40     10.64 o 
  -7   5  11       25.80       27.35     10.08 o 
  -6   5  11      209.39      229.96     19.30 o 
  -5   5  11       48.44       59.72     10.08 o 
  -4   5  11      562.97      529.53     19.06 o 
  -3   5  11      132.59      104.02     11.01 o 
  -2   5  11      180.76      195.78     10.27 o 
  -1   5  11       24.11       34.05      9.36 o 
   0   5  11      360.02      416.59     25.38 o 
   1   5  11      132.53      133.86      9.60 o 
   2   5  11        0.14        6.06      4.96 o 
   3   5  11       24.89       27.58      6.01 o 
   4   5  11       48.89       55.16      9.86 o 
   5   5  11       21.48       10.67     10.88 o 
   6   5  11       78.02       59.90     12.33 o 
   7   5  11        7.82       13.80     10.80 o 
   8   5  11       20.59       17.47     21.27 o 
   9   5  11       54.86       30.53     18.80 o 
  -9   6  11        1.16       -2.69     15.04 o 
  -8   6  11       12.88       -0.89     11.16 o 
  -7   6  11        1.09       -1.73      8.93 o 
  -6   6  11        0.75       -6.76      6.76 o 
  -5   6  11       17.77        3.85      7.41 o 
  -4   6  11       95.35       93.48     13.73 o 
  -3   6  11       46.97       37.66      7.78 o 
  -2   6  11       20.34        9.68      4.97 o 
  -1   6  11        9.56        6.12      4.54 o 
   0   6  11      510.32      549.98     21.98 o 
   1   6  11       56.39       81.37      9.83 o 
   2   6  11       41.09       47.52      8.48 o 
   3   6  11      182.66      183.43     13.08 o 
   4   6  11       40.86       36.01      9.73 o 
   5   6  11       57.70       74.20     16.46 o 
   6   6  11      211.17      257.83     41.17 o 
   7   6  11      231.82      274.59     28.13 o 
   8   6  11       15.61       13.53     14.94 o 
   9   6  11        3.91       -2.18     12.83 o 
  -9   7  11        0.65       -6.96     14.35 o 
  -8   7  11        4.82       12.25     12.41 o 
  -7   7  11        5.34       -7.58      7.58 o 
  -6   7  11       16.83       17.78      7.15 o 
  -5   7  11        9.37       13.34      7.12 o 
  -4   7  11      151.24      130.23     13.95 o 
  -3   7  11      132.68      166.79     18.00 o 
  -2   7  11       27.23       20.46     10.69 o 
  -1   7  11      518.83      457.13     17.99 o 
   0   7  11      352.38      355.75     24.50 o 
   1   7  11        3.50        0.47      9.18 o 
   2   7  11      107.40       97.12     11.50 o 
   3   7  11       43.79       53.28      9.87 o 
   4   7  11      514.36      602.61     28.00 o 
   5   7  11      291.72      309.20     44.26 o 
   6   7  11      228.25      283.54     51.06 o 
   7   7  11       11.43        3.87     12.53 o 
   8   7  11        2.66       -2.58     24.96 o 
  -8   8  11        0.01      -19.37     19.37 o 
  -7   8  11       21.42       23.75     21.17 o 
  -6   8  11       22.86        9.47     18.14 o 
  -5   8  11        3.56        1.95      9.47 o 
  -4   8  11        8.61       -2.08      9.06 o 
  -3   8  11       10.65        8.30      9.57 o 
  -2   8  11       56.47       69.95     10.94 o 
  -1   8  11       29.74       24.28      7.96 o 
   0   8  11       26.32       27.32      9.59 o 
   1   8  11      191.20      246.26     17.02 o 
   2   8  11       10.06        7.87      6.95 o 
   3   8  11       50.40       76.37     12.20 o 
   4   8  11     1216.86     1148.02     52.63 o 
   5   8  11       91.85      103.20     31.82 o 
   6   8  11        0.00       -2.39     15.25 o 
   7   8  11       11.42        2.93     13.77 o 
   8   8  11        5.04      -18.72     18.72 o 
  -8   9  11        7.03      -17.47     19.30 o 
  -7   9  11        2.47       -2.14     20.40 o 
  -6   9  11       49.58       -1.03     20.91 o 
  -5   9  11       16.21       11.79     29.87 o 
  -4   9  11        7.08       -9.76      9.76 o 
  -3   9  11      117.04      136.24     29.68 o 
  -2   9  11      154.59      160.57     15.14 o 
  -1   9  11      121.25       93.28     12.39 o 
   0   9  11       44.95       47.26     18.06 o 
   1   9  11        8.31        0.84      6.87 o 
   2   9  11       50.75       45.21     11.23 o 
   3   9  11      562.02      633.21     46.14 o 
   4   9  11        2.10       -8.57     11.02 o 
   5   9  11       11.65       16.25     10.40 o 
   6   9  11        8.54      -10.69     11.74 o 
   7   9  11       11.55        2.25     22.18 o 
  -7  10  11        0.11       24.88     24.46 o 
  -6  10  11        5.83       12.61     16.86 o 
  -5  10  11       16.32        2.74     33.85 o 
  -4  10  11       16.46       18.85     15.37 o 
  -3  10  11       53.96       43.91     15.57 o 
  -2  10  11      456.36      452.65     41.25 o 
  -1  10  11      602.15      595.72     27.01 o 
   0  10  11        2.26        6.67      8.81 o 
   1  10  11       42.74       50.48     12.05 o 
   2  10  11        3.82        3.92      8.44 o 
   3  10  11       81.51       71.82     18.30 o 
   4  10  11        4.33        7.80     12.60 o 
   5  10  11       85.86       95.19     16.83 o 
   6  10  11        6.76        2.55     12.62 o 
   7  10  11        1.98       -6.90     17.26 o 
  -6  11  11        0.07       -9.55     15.84 o 
  -5  11  11        2.55       18.67     16.18 o 
  -4  11  11       23.69       29.71     17.26 o 
  -3  11  11       24.78       11.83     25.41 o 
  -2  11  11      152.21      176.73     24.30 o 
  -1  11  11      347.86      409.40     25.70 o 
   0  11  11       34.27       52.11     12.89 o 
   1  11  11       12.76       15.08     10.04 o 
   2  11  11       54.26       73.69     14.23 o 
   3  11  11       30.76       39.76     22.73 o 
   4  11  11       42.37       70.90     42.28 o 
   5  11  11        0.40        7.30     21.07 o 
   6  11  11        0.36        0.66     14.93 o 
  -5  12  11        8.10       14.70     17.04 o 
  -4  12  11        5.06       -2.46     17.18 o 
  -3  12  11        0.05       14.03     12.97 o 
  -2  12  11       14.16       14.29     14.55 o 
  -1  12  11       48.42       41.07     13.25 o 
   0  12  11        9.89        6.20     13.99 o 
   1  12  11       70.57       81.40     15.77 o 
   2  12  11       57.51       74.41     15.32 o 
   3  12  11       13.58       11.64     16.19 o 
   4  12  11        0.04       14.09     16.95 o 
   5  12  11        9.98       -1.21     17.21 o 
  -4  13  11        1.32        6.56     17.71 o 
  -3  13  11        9.45        8.30     15.23 o 
  -2  13  11        9.02       17.13     15.50 o 
  -1  13  11        6.01        5.59     10.61 o 
   0  13  11        0.20       -8.24     10.16 o 
   1  13  11       46.10       75.95     16.85 o 
   2  13  11        0.03        5.46     12.71 o 
   3  13  11        1.94       27.62     17.61 o 
   4  13  11        0.00       10.41     15.78 o 
  -2  14  11       11.98        4.89     15.02 o 
  -1  14  11       15.33       16.21     13.91 o 
   0  14  11       42.28       52.68     15.38 o 
   1  14  11        7.67       21.01     12.73 o 
   2  14  11        1.68       -5.87     12.55 o 
 -10   0  12       28.14       25.20     29.73 o 
  -8   0  12       69.69       62.54     16.37 o 
  -6   0  12        0.24       -7.62      7.62 o 
  -4   0  12     1278.49     1357.48     41.54 o 
  -2   0  12      842.61      969.58     25.55 o 
   0   0  12      224.55      254.92     14.53 o 
   2   0  12     1581.97     1523.13     35.24 o 
   4   0  12      834.02      996.07     52.52 o 
   6   0  12        5.31        7.57     15.61 o 
   8   0  12       15.76       29.14     19.06 o 
 -10   1  12        2.76      -13.56     13.56 o 
  -9   1  12       87.21       48.48     18.25 o 
  -8   1  12      132.18      149.29     18.50 o 
  -7   1  12        1.05       -3.33      7.18 o 
  -6   1  12        0.73        7.81      6.93 o 
  -5   1  12       50.43       48.66     10.80 o 
  -4   1  12      393.41      424.58     20.69 o 
  -3   1  12      394.43      351.85     20.02 o 
  -2   1  12     8773.40     9332.54    263.49 o 
  -1   1  12      284.73      361.22     11.61 o 
   0   1  12       31.00       28.77      5.08 o 
   1   1  12       27.56       34.71      5.54 o 
   2   1  12      557.91      688.19     16.22 o 
   3   1  12     1152.70     1270.15     19.75 o 
   4   1  12      999.43      992.37     74.11 o 
   5   1  12       27.37       21.77     10.11 o 
   6   1  12       27.26       19.48     11.74 o 
   7   1  12       39.36       35.94     31.65 o 
   8   1  12       37.67       48.11     24.77 o 
   9   1  12        0.26       -6.30      9.67 o 
 -10   2  12       20.76       10.51     16.71 o 
  -9   2  12       98.60       90.48     21.91 o 
  -8   2  12      230.00      231.78     20.84 o 
  -7   2  12       16.36        7.46      7.76 o 
  -6   2  12        0.97       -1.30      8.93 o 
  -5   2  12        0.63       -0.95      5.52 o 
  -4   2  12      662.14      670.54     23.98 o 
  -3   2  12      161.59      160.55     10.73 o 
  -2   2  12      484.79      422.76     15.87 o 
  -1   2  12     4512.52     4865.25     63.28 o 
   0   2  12     1321.94     1381.16     24.45 o 
   1   2  12      310.56      307.22     11.84 o 
   2   2  12     1988.73     2106.46     31.56 o 
   3   2  12     1952.99     1981.93     26.06 o 
   4   2  12      190.62      170.16     21.00 o 
   5   2  12       31.33        9.23     14.28 o 
   6   2  12      284.80      286.93     24.79 o 
   7   2  12      169.63      167.19     60.76 o 
   8   2  12       26.04       17.14     11.15 o 
   9   2  12       22.45       37.41     11.61 o 
 -10   3  12        7.68       22.15     18.90 o 
  -9   3  12        3.08       -1.53     14.15 o 
  -8   3  12        0.31        0.10     10.85 o 
  -7   3  12      179.42      200.61     19.70 o 
  -6   3  12       66.99       71.33     10.64 o 
  -5   3  12       19.40       11.87      6.74 o 
  -4   3  12       44.75       80.27     11.61 o 
  -3   3  12     3418.15     3612.41     79.50 o 
  -2   3  12     3341.28     3039.31     45.52 o 
  -1   3  12     1623.51     1569.05     46.12 o 
   0   3  12     1203.18     1339.25     28.31 o 
   1   3  12        6.42        5.44      4.16 o 
   2   3  12       62.16       69.06      6.33 o 
   3   3  12        5.45       13.40      4.33 o 
   4   3  12      136.74      180.08     13.12 o 
   5   3  12      158.79      127.58     18.11 o 
   6   3  12      185.79      184.10     27.67 o 
   7   3  12      153.54      195.78     23.56 o 
   8   3  12       12.45       15.24     10.65 o 
   9   3  12        3.74        6.51      9.77 o 
 -10   4  12        0.06        7.46     18.50 o 
  -9   4  12        1.49        5.50     15.58 o 
  -8   4  12        1.66        2.33     10.31 o 
  -7   4  12      432.91      446.01     22.03 o 
  -6   4  12        3.62       10.23      9.19 o 
  -5   4  12       13.07       -1.76      6.46 o 
  -4   4  12      251.46      224.89     13.82 o 
  -3   4  12      111.71      110.97     13.15 o 
  -2   4  12     1948.17     1824.69     34.41 o 
  -1   4  12      115.06      103.43     13.85 o 
   0   4  12       63.07       49.53      7.66 o 
   1   4  12      377.52      417.25     14.26 o 
   2   4  12        1.09       -3.41      3.41 o 
   3   4  12        5.90        6.82      4.34 o 
   4   4  12       97.24       87.53     12.28 o 
   5   4  12       53.01       45.83     13.41 o 
   6   4  12      177.79      143.52     20.50 o 
   7   4  12       28.64       57.18     13.21 o 
   8   4  12       11.83       25.89     11.83 o 
   9   4  12       53.86       54.55     13.48 o 
  -9   5  12       49.28       53.45     19.79 o 
  -8   5  12        1.55       -0.28     10.93 o 
  -7   5  12      131.19      163.59     15.46 o 
  -6   5  12      263.38      281.65     17.72 o 
  -5   5  12       92.47      103.68     11.79 o 
  -4   5  12        5.95       -2.78      5.67 o 
  -3   5  12       27.11       36.40      8.52 o 
  -2   5  12       33.70       14.78     11.84 o 
  -1   5  12       37.61       61.95      8.51 o 
   0   5  12      329.56      352.80     25.62 o 
   1   5  12      672.54      659.80     18.70 o 
   2   5  12      320.83      323.87     15.71 o 
   3   5  12       22.88       15.85      5.77 o 
   4   5  12      404.78      447.18     26.85 o 
   5   5  12      191.64      223.44     23.04 o 
   6   5  12       89.26      112.73     19.80 o 
   7   5  12      240.26      228.09     20.80 o 
   8   5  12       90.00       79.19     15.73 o 
   9   5  12        5.96       27.19     15.68 o 
  -9   6  12        3.91      -11.17     13.07 o 
  -8   6  12       31.52       28.32     13.63 o 
  -7   6  12        7.02       -2.73      8.89 o 
  -6   6  12      150.22      167.74     23.79 o 
  -5   6  12      513.67      461.63     20.54 o 
  -4   6  12       66.49       56.95     11.48 o 
  -3   6  12       17.64        4.45      6.13 o 
  -2   6  12       25.29       16.64      5.97 o 
  -1   6  12       24.85       20.82      5.82 o 
   0   6  12       16.72       12.68      5.41 o 
   1   6  12      380.65      424.48     18.54 o 
   2   6  12        7.24       -0.14      5.08 o 
   3   6  12       14.47        6.85      5.44 o 
   4   6  12        3.53       -3.54      7.34 o 
   5   6  12      219.25      248.68     29.56 o 
   6   6  12      358.92      410.33     31.09 o 
   7   6  12       47.99       16.28     12.89 o 
   8   6  12        0.83        5.30     12.74 o 
  -9   7  12       13.84       22.39     18.43 o 
  -8   7  12        2.03       -7.62     11.53 o 
  -7   7  12        0.84       11.62      8.93 o 
  -6   7  12        7.64       16.77      8.01 o 
  -5   7  12       81.40       90.15     12.17 o 
  -4   7  12       24.11       29.08      8.74 o 
  -3   7  12        4.22       10.77      8.59 o 
  -2   7  12       29.14       25.37      6.81 o 
  -1   7  12      265.39      264.30     14.42 o 
   0   7  12        7.32        9.39      6.52 o 
   1   7  12       17.63       33.04      8.00 o 
   2   7  12       24.91       31.70      8.69 o 
   3   7  12       27.51       20.05     16.76 o 
   4   7  12      316.70      312.77     40.16 o 
   5   7  12      204.66      221.01     24.08 o 
   6   7  12       18.85        4.28     11.69 o 
   7   7  12        0.54       12.35     13.37 o 
   8   7  12       23.26       43.42     17.85 o 
  -8   8  12        0.09       46.88     24.99 o 
  -7   8  12        0.01        2.31     10.70 o 
  -6   8  12        6.73       10.20     10.52 o 
  -5   8  12       22.89       36.23     11.91 o 
  -4   8  12       57.67       38.35     18.30 o 
  -3   8  12       93.12      111.51     15.41 o 
  -2   8  12        0.06       -1.13      5.96 o 
  -1   8  12      695.13      658.68     25.15 o 
   0   8  12        2.17        5.16      7.01 o 
   1   8  12        3.09        6.98      7.19 o 
   2   8  12        1.26        2.45      7.03 o 
   3   8  12       16.22       17.50      9.03 o 
   4   8  12        9.71       26.83     10.57 o 
   5   8  12       18.23       25.02     13.52 o 
   6   8  12        8.83       -9.26     10.78 o 
   7   8  12        2.42       -5.08     12.33 o 
   8   8  12        0.80       22.59     22.29 o 
  -8   9  12        4.42        4.66     24.50 o 
  -7   9  12        8.25       -7.96     17.30 o 
  -6   9  12       14.92       -4.99     14.20 o 
  -5   9  12       72.04       70.10     19.47 o 
  -4   9  12        3.10       -0.08     11.87 o 
  -3   9  12      243.64      280.41     38.10 o 
  -2   9  12      317.26      327.27     20.15 o 
  -1   9  12        0.63       -0.24      7.22 o 
   0   9  12      405.00      433.62     38.59 o 
   1   9  12        0.03        0.27      7.45 o 
   2   9  12        8.81        5.62      8.97 o 
   3   9  12      142.80      195.85     23.30 o 
   4   9  12       75.88       55.03     21.51 o 
   5   9  12       41.41       41.88     16.06 o 
   6   9  12       13.22       17.88     19.02 o 
   7   9  12        0.10       19.27     15.64 o 
  -7  10  12        0.74        2.99     22.73 o 
  -6  10  12        0.88       -4.68     25.30 o 
  -5  10  12       21.09       -5.31     12.56 o 
  -4  10  12        1.56        2.30     13.66 o 
  -3  10  12       17.60       20.44     14.24 o 
  -2  10  12      133.19      104.88     19.45 o 
  -1  10  12       28.26       34.75     10.65 o 
   0  10  12       15.35       12.73      9.45 o 
   1  10  12        6.02        0.96      8.60 o 
   2  10  12      145.23      171.95     24.22 o 
   3  10  12       19.74       22.33     15.86 o 
   4  10  12       12.28       -7.83     12.20 o 
   5  10  12       15.19       33.44     30.62 o 
   6  10  12        0.85        8.06     16.68 o 
  -6  11  12        3.54       -9.55     17.32 o 
  -5  11  12        1.84       -4.75     21.18 o 
  -4  11  12       22.18       37.01     17.78 o 
  -3  11  12       10.84        8.97     12.34 o 
  -2  11  12        4.70       21.46     21.27 o 
  -1  11  12       28.10       19.96     11.10 o 
   0  11  12       34.97       26.89     17.84 o 
   1  11  12       56.80       61.46     22.93 o 
   2  11  12        0.00        1.07      9.45 o 
   3  11  12        1.42       13.54     15.86 o 
   4  11  12       17.57       15.26     15.53 o 
   5  11  12        1.18        6.40     14.11 o 
   6  11  12        6.89        4.25     13.76 o 
  -5  12  12        0.18       -0.46     18.14 o 
  -4  12  12        1.90        7.70     19.06 o 
  -3  12  12       30.07       33.56     17.12 o 
  -2  12  12       18.42       31.35     16.18 o 
  -1  12  12        0.82       -8.81     12.94 o 
   0  12  12       21.44       23.18     11.56 o 
   1  12  12        5.67        1.74     10.06 o 
   2  12  12       51.97       42.94     17.97 o 
   3  12  12       17.28       18.52     16.44 o 
   4  12  12        3.68      -14.52     17.12 o 
   5  12  12        1.01        1.29     15.56 o 
  -4  13  12        6.75       -1.24     17.18 o 
  -3  13  12       38.37       71.63     20.12 o 
  -2  13  12       31.76       11.26     16.29 o 
  -1  13  12       17.93       16.61     13.14 o 
   0  13  12       10.46        4.71     11.52 o 
   1  13  12       11.35        3.82     10.97 o 
   2  13  12       35.16       22.84     13.42 o 
   3  13  12        3.80       -2.34     18.69 o 
  -2  14  12        7.20      -12.44     12.44 o 
  -1  14  12       12.57        6.56     15.42 o 
   0  14  12        0.91        5.11     11.35 o 
   1  14  12       18.71       49.15     15.80 o 
  -9   0  13        5.50      -18.00     18.00 o 
  -7   0  13        0.00       -3.46      9.27 o 
  -5   0  13      467.26      465.96     30.83 o 
  -3   0  13     3282.65     3452.80     59.35 o 
  -1   0  13     1013.70     1146.65     30.30 o 
   1   0  13      128.80      141.19     12.13 o 
   3   0  13       52.70       53.10      8.15 o 
   5   0  13       95.13      145.37     25.40 o 
   7   0  13      188.43      196.27     33.03 o 
   9   0  13        1.67      -12.58     12.70 o 
 -10   1  13        0.87       10.52     15.75 o 
  -9   1  13       21.21       -9.07     16.52 o 
  -8   1  13       67.52       85.90     12.86 o 
  -7   1  13        1.91        2.61      7.87 o 
  -6   1  13        0.53       -6.01      6.01 o 
  -5   1  13       40.36       38.28      8.16 o 
  -4   1  13      403.14      350.27     15.88 o 
  -3   1  13     1236.22     1349.90     28.55 o 
  -2   1  13     1705.82     1883.31     28.24 o 
  -1   1  13     1431.55     1518.10     34.61 o 
   0   1  13       61.98       56.36      6.38 o 
   1   1  13       26.58       19.08      4.95 o 
   2   1  13      232.02      229.68     10.26 o 
   3   1  13      842.26      793.44     17.25 o 
   4   1  13      233.61      208.64     19.50 o 
   5   1  13      120.50       92.83     15.92 o 
   6   1  13       15.74       -5.44     10.07 o 
   7   1  13       53.73       33.84     23.09 o 
   8   1  13        7.02        8.49     11.62 o 
   9   1  13        4.13        3.55     10.15 o 
 -10   2  13        0.15      -10.42     17.94 o 
  -9   2  13       22.14       31.75     17.54 o 
  -8   2  13      208.00      268.21     22.22 o 
  -7   2  13      187.65      191.02     20.92 o 
  -6   2  13        0.01       -6.13      6.13 o 
  -5   2  13       69.37       85.56     10.44 o 
  -4   2  13       21.78       32.95      7.25 o 
  -3   2  13       79.85       91.80     11.81 o 
  -2   2  13     2724.39     2606.94     47.45 o 
  -1   2  13      256.71      230.85     13.85 o 
   0   2  13      126.72      167.50      9.41 o 
   1   2  13      193.74      232.59     13.79 o 
   2   2  13        1.28       11.11      4.27 o 
   3   2  13      216.13      244.96      9.29 o 
   4   2  13      546.77      588.27     29.84 o 
   5   2  13      222.72      194.64     20.61 o 
   6   2  13       12.77       18.84     11.63 o 
   7   2  13        0.01       -4.99     14.13 o 
   8   2  13        7.37        6.19     16.38 o 
   9   2  13        1.57       16.05     11.55 o 
 -10   3  13        1.45       -0.17     15.61 o 
  -9   3  13       26.74       37.71     18.89 o 
  -8   3  13       96.68       87.47     16.04 o 
  -7   3  13       78.01       67.78     12.50 o 
  -6   3  13      542.22      543.74     21.93 o 
  -5   3  13      325.28      366.70     18.02 o 
  -4   3  13       90.31      104.97     10.57 o 
  -3   3  13      156.32      179.46     17.99 o 
  -2   3  13      225.27      152.17     19.05 o 
  -1   3  13     1578.32     1737.88     48.41 o 
   0   3  13      280.15      296.24     14.40 o 
   1   3  13       77.21       55.20      6.64 o 
   2   3  13       25.70       24.02      4.57 o 
   3   3  13      161.42      143.56     10.12 o 
   4   3  13        0.01       -1.63      6.61 o 
   5   3  13        0.24        7.55     10.65 o 
   6   3  13       87.86      121.84     22.14 o 
   7   3  13       13.47        8.37     12.86 o 
   8   3  13        0.11        4.86     10.51 o 
   9   3  13       17.74       22.84     12.70 o 
 -10   4  13        0.78       -5.22     25.36 o 
  -9   4  13        5.41        2.10     15.68 o 
  -8   4  13       43.64       49.85     14.71 o 
  -7   4  13       54.74       37.32     10.60 o 
  -6   4  13      311.19      301.28     34.41 o 
  -5   4  13      219.45      176.27     13.71 o 
  -4   4  13      435.04      423.20     18.34 o 
  -3   4  13      218.87      216.79     18.34 o 
  -2   4  13     1437.40     1358.77     34.71 o 
  -1   4  13      207.38      231.92     12.95 o 
   0   4  13      169.46      198.61     15.25 o 
   1   4  13     1293.73     1408.79     27.08 o 
   2   4  13      104.94      113.43      8.11 o 
   3   4  13        2.15       -1.91      4.55 o 
   4   4  13      310.35      307.72     17.55 o 
   5   4  13        0.26       -0.26     10.10 o 
   6   4  13       28.11       52.41     15.50 o 
   7   4  13       42.63       36.57     15.22 o 
   8   4  13      138.84      174.41     21.01 o 
   9   4  13       59.51       71.21     17.09 o 
  -9   5  13        7.25       -6.15     23.05 o 
  -8   5  13       32.35       27.46     12.97 o 
  -7   5  13      247.32      238.25     18.09 o 
  -6   5  13       33.68       25.26      9.65 o 
  -5   5  13      671.56      646.92     23.62 o 
  -4   5  13      103.57       91.57     15.30 o 
  -3   5  13       21.59       34.36      8.63 o 
  -2   5  13      299.82      302.27     19.44 o 
  -1   5  13       81.11       81.82      9.38 o 
   0   5  13        0.51       -2.81      4.16 o 
   1   5  13        4.02        4.84      5.55 o 
   2   5  13       29.15       43.52      9.16 o 
   3   5  13      147.47      146.17     10.45 o 
   4   5  13       23.04       19.03      8.26 o 
   5   5  13       48.59       41.54     14.10 o 
   6   5  13        1.54        6.67     11.39 o 
   7   5  13       24.70       24.12     13.48 o 
   8   5  13       12.82       20.83     15.57 o 
   9   5  13        7.82       10.34     20.36 o 
  -9   6  13        0.30      -19.77     35.64 o 
  -8   6  13        0.87       -5.64     11.49 o 
  -7   6  13        8.71       17.24      9.92 o 
  -6   6  13      151.60      163.24     15.15 o 
  -5   6  13      417.72      401.75     22.00 o 
  -4   6  13       47.76       65.91     14.10 o 
  -3   6  13        0.39       -5.33      7.02 o 
  -2   6  13        0.72       -2.07      4.60 o 
  -1   6  13        0.05        2.79      7.40 o 
   0   6  13        7.77       16.76      5.92 o 
   1   6  13       56.62       81.22     11.97 o 
   2   6  13      252.93      222.33     14.93 o 
   3   6  13      157.90      146.26     12.53 o 
   4   6  13        8.01        2.66      8.81 o 
   5   6  13      228.14      241.33     27.27 o 
   6   6  13        2.00       -3.66     10.65 o 
   7   6  13       52.54      101.28     24.54 o 
   8   6  13       16.69        9.97     14.46 o 
  -9   7  13        0.78      -14.53     14.53 o 
  -8   7  13        8.66       19.95     13.62 o 
  -7   7  13       18.77       29.89     11.71 o 
  -6   7  13       12.99       11.23      8.30 o 
  -5   7  13      143.42      130.19     13.66 o 
  -4   7  13      633.82      633.73     28.42 o 
  -3   7  13      520.71      501.58     24.92 o 
  -2   7  13        8.55        9.73      6.78 o 
  -1   7  13      180.00      192.66     12.91 o 
   0   7  13      199.84      211.24     17.05 o 
   1   7  13       10.71        2.23      5.83 o 
   2   7  13        0.22        4.65      6.96 o 
   3   7  13       24.55       62.47     15.51 o 
   4   7  13       63.70       54.66     12.76 o 
   5   7  13        9.84        0.21     10.73 o 
   6   7  13        6.46        9.03     12.78 o 
   7   7  13       47.43       42.26     16.57 o 
   8   7  13       21.63       10.74     14.77 o 
  -8   8  13       11.95       34.07     25.13 o 
  -7   8  13        0.20        1.48     11.24 o 
  -6   8  13       11.20       13.01     11.23 o 
  -5   8  13       12.50        8.91     10.44 o 
  -4   8  13      146.34      146.15     31.27 o 
  -3   8  13      717.42      799.17     60.91 o 
  -2   8  13       92.48       76.73     10.22 o 
  -1   8  13      110.78      118.01     13.01 o 
   0   8  13      238.67      271.98     17.82 o 
   1   8  13       13.35        0.34      6.91 o 
   2   8  13        4.12        2.86      8.77 o 
   3   8  13        0.86        4.16     11.38 o 
   4   8  13      136.17      106.79     15.63 o 
   5   8  13       13.41       -6.49     26.16 o 
   6   8  13       47.59       38.51     15.40 o 
   7   8  13        1.57       -1.22     12.66 o 
  -8   9  13        4.75      -21.16     21.16 o 
  -7   9  13        2.12      -10.33     11.12 o 
  -6   9  13        1.16        5.21     10.23 o 
  -5   9  13       25.23       13.64     11.32 o 
  -4   9  13        6.50       10.11      9.94 o 
  -3   9  13       45.85       35.20     14.72 o 
  -2   9  13        1.37       28.97     23.52 o 
  -1   9  13      176.82      137.14     14.71 o 
   0   9  13       14.54       22.79      8.78 o 
   1   9  13        0.66       10.01      8.27 o 
   2   9  13        0.44       -0.50      7.68 o 
   3   9  13        0.07       -9.97     10.66 o 
   4   9  13       46.97       77.23     19.82 o 
   5   9  13       23.46       35.75     16.19 o 
   6   9  13        6.24        9.11     14.29 o 
   7   9  13        0.27        6.20     14.73 o 
  -7  10  13        0.39        6.57     21.20 o 
  -6  10  13        5.50        2.16     14.88 o 
  -5  10  13       10.13       15.72     15.04 o 
  -4  10  13        2.60      -11.55     13.30 o 
  -3  10  13       53.96       50.38     16.18 o 
  -2  10  13       50.53       36.73     14.91 o 
  -1  10  13        2.17        5.79      7.67 o 
   0  10  13        9.10       -3.71      8.18 o 
   1  10  13        3.45        4.62      9.01 o 
   2  10  13       86.83       59.60     13.48 o 
   3  10  13       91.28       68.52     37.23 o 
   4  10  13       96.46       79.87     20.75 o 
   5  10  13       34.28       53.55     18.83 o 
   6  10  13        0.23       15.09     14.77 o 
  -6  11  13        0.34      -13.96     29.71 o 
  -5  11  13        0.45      -11.06     14.52 o 
  -4  11  13        3.13        8.50     16.60 o 
  -3  11  13       13.64        0.53     11.62 o 
  -2  11  13       51.00       30.63     14.54 o 
  -1  11  13      129.57      137.81     17.87 o 
   0  11  13       31.65       47.62     12.83 o 
   1  11  13        9.99       20.07     10.85 o 
   2  11  13       40.82       45.77     14.71 o 
   3  11  13       17.95       13.18     15.86 o 
   4  11  13       42.16       79.75     21.27 o 
   5  11  13        1.74        2.47     28.24 o 
  -5  12  13        2.40        7.30     17.99 o 
  -4  12  13        4.92       -0.44     21.29 o 
  -3  12  13       11.62       -5.43     25.05 o 
  -2  12  13       47.28       56.90     18.08 o 
  -1  12  13       22.54       13.96     11.55 o 
   0  12  13        1.59       -9.51     11.13 o 
   1  12  13       44.04       22.90     12.10 o 
   2  12  13        0.31       -9.92     11.24 o 
   3  12  13        4.47        2.51     15.78 o 
   4  12  13        6.51        0.86     18.04 o 
  -4  13  13       13.54       -9.14     17.58 o 
  -3  13  13        6.39       -3.86     13.40 o 
  -2  13  13        7.52        6.87     16.64 o 
  -1  13  13        3.78       13.66     15.82 o 
   0  13  13       45.50       39.73     13.76 o 
   1  13  13        8.92       15.29     12.04 o 
   2  13  13       35.91       17.57     17.39 o 
   3  13  13        8.17       -5.13     16.38 o 
  -1  14  13        1.41       -1.42     14.60 o 
   0  14  13       32.91       28.15     13.49 o 
 -10   0  14       25.09       31.16     28.69 o 
  -8   0  14        1.13        7.90     12.08 o 
  -6   0  14       20.35       -6.32      8.54 o 
  -4   0  14      438.23      423.31     33.21 o 
  -2   0  14        6.39        4.63      5.34 o 
   0   0  14      205.65      222.16     14.82 o 
   2   0  14      236.02      294.02     16.45 o 
   4   0  14        8.25       15.72     14.20 o 
   6   0  14       17.03       18.19     16.91 o 
   8   0  14        4.38      -10.83     15.13 o 
 -10   1  14        4.54       19.14     18.58 o 
  -9   1  14        1.08       -2.86     14.21 o 
  -8   1  14        3.84        0.90      8.49 o 
  -7   1  14       94.50       81.14     13.58 o 
  -6   1  14      172.08      192.70     14.79 o 
  -5   1  14      156.54      173.46     13.39 o 
  -4   1  14        0.23       -2.50      5.06 o 
  -3   1  14      460.39      490.81     20.46 o 
  -2   1  14      861.23     1004.58     20.22 o 
  -1   1  14      461.69      495.99     14.67 o 
   0   1  14      437.02      482.53     16.84 o 
   1   1  14      148.29      159.08     14.62 o 
   2   1  14      236.38      282.99     11.59 o 
   3   1  14       87.55       74.69      8.99 o 
   4   1  14      703.47      685.78     32.37 o 
   5   1  14       32.93       16.67     25.39 o 
   6   1  14       28.33       31.16     13.43 o 
   7   1  14        7.75       -3.64     11.71 o 
   8   1  14        2.42        2.70     17.96 o 
   9   1  14        0.11       -2.91     10.08 o 
 -10   2  14        0.06      -12.06     16.00 o 
  -9   2  14        9.48        1.84     15.16 o 
  -8   2  14       14.85        8.28     10.61 o 
  -7   2  14       89.49      104.03     13.18 o 
  -6   2  14       11.34        6.96      7.40 o 
  -5   2  14      258.89      239.07     15.15 o 
  -4   2  14      560.71      503.33     18.73 o 
  -3   2  14     2041.93     2198.47     44.37 o 
  -2   2  14      131.64      159.80     10.09 o 
  -1   2  14      996.77     1009.58     21.48 o 
   0   2  14     1991.78     2238.75     37.32 o 
   1   2  14        1.72       -2.87      3.73 o 
   2   2  14      165.86      138.34      8.95 o 
   3   2  14      125.37      104.24      6.95 o 
   4   2  14       48.07       46.67     18.42 o 
   5   2  14      810.18      862.58     38.76 o 
   6   2  14      191.43      220.82     37.74 o 
   7   2  14       39.20       33.20     14.55 o 
   8   2  14        3.25        2.05     12.76 o 
   9   2  14       19.24       14.93     12.97 o 
 -10   3  14        3.56      -17.14     17.14 o 
  -9   3  14       11.07       24.98     18.04 o 
  -8   3  14       22.06       25.03     10.66 o 
  -7   3  14       14.75        9.82      8.85 o 
  -6   3  14       29.90       33.09      9.71 o 
  -5   3  14      639.36      658.94     27.49 o 
  -4   3  14       24.20       10.42      9.08 o 
  -3   3  14      515.15      482.55     20.40 o 
  -2   3  14     1604.03     1578.13     31.69 o 
  -1   3  14        0.05       -1.63      4.52 o 
   0   3  14     1077.59     1077.89     26.69 o 
   1   3  14      913.16      952.49     21.87 o 
   2   3  14      333.09      347.68     12.06 o 
   3   3  14      252.94      272.83     13.02 o 
   4   3  14      217.82      200.22     20.25 o 
   5   3  14      626.20      554.41     32.96 o 
   6   3  14        0.02       -5.19     25.20 o 
   7   3  14        0.98      -11.42     11.42 o 
   8   3  14       17.46       33.42     13.68 o 
   9   3  14       64.27       50.60     15.32 o 
  -9   4  14        5.97       10.86     16.11 o 
  -8   4  14        8.79       -7.42     10.06 o 
  -7   4  14       38.08       26.32      9.97 o 
  -6   4  14      278.18      281.31     18.08 o 
  -5   4  14      332.66      313.68     17.56 o 
  -4   4  14       12.64       10.72      7.60 o 
  -3   4  14       32.75       15.09      7.31 o 
  -2   4  14       60.00       65.94      8.00 o 
  -1   4  14        3.77        9.16      7.54 o 
   0   4  14      716.89      796.08     23.47 o 
   1   4  14      160.39      156.99     10.42 o 
   2   4  14      129.18      118.65      8.30 o 
   3   4  14      196.03      245.62     18.05 o 
   4   4  14        4.16        9.94      7.74 o 
   5   4  14      368.53      422.76     29.77 o 
   6   4  14       14.83       22.24     13.32 o 
   7   4  14      126.16      126.04     21.69 o 
   8   4  14        7.02       24.56     17.24 o 
   9   4  14        0.51      -11.24     11.24 o 
  -9   5  14        0.28       -6.38     14.43 o 
  -8   5  14       25.74       16.30     12.39 o 
  -7   5  14       53.19       60.40     12.30 o 
  -6   5  14      108.72      106.98     14.19 o 
  -5   5  14     1498.01     1626.32     44.12 o 
  -4   5  14      748.28      724.71     27.83 o 
  -3   5  14       12.75       21.42      9.90 o 
  -2   5  14      339.94      315.72     15.33 o 
  -1   5  14        3.48        7.68      5.36 o 
   0   5  14      156.31      155.94     10.79 o 
   1   5  14       20.71       17.31      6.92 o 
   2   5  14       44.61       47.28      7.53 o 
   3   5  14       93.76       98.67     12.20 o 
   4   5  14       40.47       49.90     11.06 o 
   5   5  14       28.99       23.28     13.04 o 
   6   5  14        1.73        8.34     18.56 o 
   7   5  14       57.23       38.98     13.29 o 
   8   5  14        2.07        2.98     13.95 o 
  -9   6  14        1.27       11.65     17.29 o 
  -8   6  14        0.30      -11.10     11.10 o 
  -7   6  14       23.30       32.63     10.89 o 
  -6   6  14       53.73       80.43     12.87 o 
  -5   6  14        1.35        0.34      9.07 o 
  -4   6  14     2139.33     2132.48     59.40 o 
  -3   6  14     1151.11     1080.04     32.43 o 
  -2   6  14       59.14       72.69      8.93 o 
  -1   6  14      183.06      176.24     11.91 o 
   0   6  14       58.93       67.35      8.84 o 
   1   6  14       45.35       63.64      8.69 o 
   2   6  14        9.87        4.44      5.98 o 
   3   6  14        3.50        4.09      7.03 o 
   4   6  14       32.45       30.21     10.11 o 
   5   6  14        0.22        5.47     10.81 o 
   6   6  14        0.16       -0.79     10.01 o 
   7   6  14       28.30       38.22     16.43 o 
   8   6  14       97.77       86.64     24.25 o 
  -9   7  14        0.15       -5.39     17.39 o 
  -8   7  14        0.22       -4.15     11.76 o 
  -7   7  14        0.01       -7.90      7.90 o 
  -6   7  14      130.04      106.09     13.57 o 
  -5   7  14       43.06       29.28      9.45 o 
  -4   7  14      101.31      130.08     16.43 o 
  -3   7  14     1134.63     1114.75     52.52 o 
  -2   7  14      661.63      630.42     21.16 o 
  -1   7  14        6.85        9.04      5.49 o 
   0   7  14       19.11       16.45      6.76 o 
   1   7  14       93.12      110.39     12.32 o 
   2   7  14        4.15        1.46      6.76 o 
   3   7  14        8.58       11.98      8.89 o 
   4   7  14        3.17       -4.86      9.83 o 
   5   7  14       25.62       13.30     13.44 o 
   6   7  14        1.30        6.14     11.90 o 
   7   7  14       29.37        6.70     14.19 o 
   8   7  14        1.25       -5.99     22.62 o 
  -8   8  14        8.25       20.23     25.23 o 
  -7   8  14        9.58        0.62     11.65 o 
  -6   8  14       21.91       10.89     10.55 o 
  -5   8  14       71.08       45.71     13.21 o 
  -4   8  14      190.37      208.49     19.83 o 
  -3   8  14       69.16       96.70     15.34 o 
  -2   8  14      547.26      613.22     28.44 o 
  -1   8  14      616.58      632.60     25.70 o 
   0   8  14       61.30       55.36     10.19 o 
   1   8  14       65.05       42.75      9.97 o 
   2   8  14       13.89        6.86      8.54 o 
   3   8  14       73.02       97.25     18.59 o 
   4   8  14        5.20        6.60      8.88 o 
   5   8  14       44.78       37.82     16.24 o 
   6   8  14        9.17       32.90     14.44 o 
   7   8  14        2.73       12.32     14.61 o 
  -7   9  14       48.99       43.01     14.94 o 
  -6   9  14        0.32       17.80     11.74 o 
  -5   9  14       33.14       24.62     16.20 o 
  -4   9  14       34.88       46.05     13.05 o 
  -3   9  14      101.36       85.04     25.21 o 
  -2   9  14      167.13      190.40     23.64 o 
  -1   9  14       15.64       10.24      8.29 o 
   0   9  14        0.10       -0.66      7.11 o 
   1   9  14        5.21       -4.98      7.74 o 
   2   9  14        6.77       14.95      9.62 o 
   3   9  14        0.61       16.16     13.51 o 
   4   9  14        6.94       30.11     12.25 o 
   5   9  14       47.06       40.58     16.42 o 
   6   9  14        1.35       -6.17     16.62 o 
   7   9  14        2.43       12.41     16.27 o 
  -7  10  14       24.30       27.42     30.76 o 
  -6  10  14       27.47        9.47     16.98 o 
  -5  10  14        0.66      -16.29     16.29 o 
  -4  10  14       12.42      -10.92     12.21 o 
  -3  10  14       12.26       35.14     15.04 o 
  -2  10  14      107.03       97.53     19.43 o 
  -1  10  14        2.79       -1.43     14.46 o 
   0  10  14        5.27        5.20      9.47 o 
   1  10  14        4.10        4.87     12.70 o 
   2  10  14        0.61       -2.11      9.37 o 
   3  10  14       32.26       20.77     15.69 o 
   4  10  14       28.43       -0.64     20.22 o 
   5  10  14        0.52        6.36     20.29 o 
   6  10  14        1.79       11.55     13.39 o 
  -6  11  14        0.02        4.51     17.85 o 
  -5  11  14        0.14       12.20     17.11 o 
  -4  11  14       25.77        1.86     15.61 o 
  -3  11  14       55.35       60.73     19.12 o 
  -2  11  14        3.73       -0.11     12.81 o 
  -1  11  14        1.88        6.32     13.99 o 
   0  11  14       40.06       21.55     10.95 o 
   1  11  14        5.68       -6.71      9.55 o 
   2  11  14        9.52       -5.43     10.29 o 
   3  11  14        4.07       27.29     18.09 o 
   4  11  14       12.58       -9.55     14.40 o 
   5  11  14        0.58       13.46     15.85 o 
  -5  12  14        4.81       14.48     18.56 o 
  -4  12  14        2.39      -12.41     28.24 o 
  -3  12  14       19.75       27.39     17.67 o 
  -2  12  14        0.02        5.72     14.90 o 
  -1  12  14       82.31       89.24     21.31 o 
   0  12  14       18.05       19.85     11.87 o 
   1  12  14       36.47       56.05     14.04 o 
   2  12  14       33.06       40.01     14.02 o 
   3  12  14       24.15        8.50     17.63 o 
   4  12  14        2.72        6.85     17.99 o 
  -3  13  14       16.36       23.30     16.78 o 
  -2  13  14        0.22        7.54     19.67 o 
  -1  13  14        8.18        0.99     14.37 o 
   0  13  14        0.79       -9.91      9.91 o 
   1  13  14       44.92       59.57     16.07 o 
   2  13  14       15.85       24.79     17.15 o 
   3  13  14        0.72        2.32     16.63 o 
  -9   0  15       48.00       82.65     29.96 o 
  -7   0  15      412.93      415.07     29.95 o 
  -5   0  15        5.47       -8.14      8.14 o 
  -3   0  15     1019.39     1099.82     29.06 o 
  -1   0  15      184.64      195.29     14.44 o 
   1   0  15      885.08      948.07     29.99 o 
   3   0  15       21.56        6.28      6.27 o 
   5   0  15        0.04       23.39     16.74 o 
   7   0  15        3.59       33.54     18.83 o 
   9   0  15       27.93       61.19     24.20 o 
 -10   1  15       38.94       35.55     21.03 o 
  -9   1  15       68.23       51.01     20.05 o 
  -8   1  15       75.41       88.21     13.66 o 
  -7   1  15       26.79       33.96     10.12 o 
  -6   1  15      192.64      230.49     16.25 o 
  -5   1  15       76.60       73.82     10.27 o 
  -4   1  15      651.02      612.97     27.50 o 
  -3   1  15       15.82        9.47      5.02 o 
  -2   1  15       23.96       24.27      8.23 o 
  -1   1  15        8.16       16.34      5.87 o 
   0   1  15      570.04      498.53     20.60 o 
   1   1  15        0.13       -3.42      3.94 o 
   2   1  15      183.04      210.95     10.70 o 
   3   1  15       34.56       23.84      5.19 o 
   4   1  15      181.34      159.19     18.66 o 
   5   1  15      482.32      478.10     30.32 o 
   6   1  15        3.73       17.90     11.97 o 
   7   1  15       69.22       88.02     18.96 o 
   8   1  15       34.13       14.21     13.45 o 
   9   1  15        0.27        2.56     11.67 o 
 -10   2  15       10.24       31.12     20.30 o 
  -9   2  15       46.57       25.95     17.84 o 
  -8   2  15       25.25       35.42     11.84 o 
  -7   2  15       26.87       40.21     10.76 o 
  -6   2  15       10.26       13.24      8.91 o 
  -5   2  15      108.97      113.16     13.71 o 
  -4   2  15       54.52       60.58      9.58 o 
  -3   2  15      179.48      202.14     14.98 o 
  -2   2  15        2.12        6.95      4.46 o 
  -1   2  15      169.46      173.72      9.88 o 
   0   2  15      723.40      693.02     18.55 o 
   1   2  15      666.18      752.63     19.38 o 
   2   2  15        8.83       19.50      5.23 o 
   3   2  15       71.04       84.29      8.93 o 
   4   2  15      170.98      210.75     20.71 o 
   5   2  15      177.01      149.29     19.83 o 
   6   2  15       29.41       27.98     13.03 o 
   7   2  15       63.50       38.27     32.87 o 
   8   2  15       10.25        7.91     12.88 o 
   9   2  15       11.74        7.99     11.58 o 
 -10   3  15        0.21        4.02     16.56 o 
  -9   3  15       24.80       17.91     16.91 o 
  -8   3  15        0.27        6.56      9.67 o 
  -7   3  15        1.52       -0.52      8.20 o 
  -6   3  15      445.85      480.11     33.04 o 
  -5   3  15     1142.23     1079.75     30.20 o 
  -4   3  15        7.63        4.90      7.54 o 
  -3   3  15       83.61       64.74     10.20 o 
  -2   3  15      276.77      238.27     14.32 o 
  -1   3  15       43.30       21.51      7.58 o 
   0   3  15      217.35      259.52     12.37 o 
   1   3  15      516.48      550.82     21.36 o 
   2   3  15       56.86       70.07      7.70 o 
   3   3  15       22.64        6.18      5.63 o 
   4   3  15       57.09       24.83     19.95 o 
   5   3  15      110.83      122.85     19.13 o 
   6   3  15       46.65       36.04     14.68 o 
   7   3  15        3.70        4.80     12.72 o 
   8   3  15       32.97       42.43     17.20 o 
   9   3  15        1.79        5.73     12.48 o 
  -9   4  15        0.90      -12.40     12.40 o 
  -8   4  15       88.50       79.30     13.97 o 
  -7   4  15        0.26       -3.10      8.18 o 
  -6   4  15       37.03       34.55     10.45 o 
  -5   4  15      447.65      466.86     21.14 o 
  -4   4  15     2018.51     1993.38     48.68 o 
  -3   4  15      334.33      353.17     19.31 o 
  -2   4  15      523.63      478.70     31.43 o 
  -1   4  15        5.52        3.08      5.26 o 
   0   4  15       32.06       31.66      7.24 o 
   1   4  15        0.03       -3.69      3.69 o 
   2   4  15      300.04      340.04     15.90 o 
   3   4  15       26.33       15.24      8.36 o 
   4   4  15       91.37      120.81     38.61 o 
   5   4  15       76.85       60.05     16.67 o 
   6   4  15        1.30       -4.07     10.29 o 
   7   4  15      110.07      169.21     37.61 o 
   8   4  15        5.78       18.42     12.02 o 
   9   4  15        0.43       -0.83     12.33 o 
  -9   5  15        0.06       -3.98     22.93 o 
  -8   5  15        7.24       -2.91     11.35 o 
  -7   5  15       25.64        0.15      9.33 o 
  -6   5  15       76.32       72.18     12.42 o 
  -5   5  15       33.47       41.03     13.34 o 
  -4   5  15      326.70      349.41     21.12 o 
  -3   5  15       24.01       14.80      9.81 o 
  -2   5  15        8.67        1.78      5.59 o 
  -1   5  15      114.32      139.53     17.88 o 
   0   5  15      270.18      249.90     13.45 o 
   1   5  15       34.96       32.00     10.07 o 
   2   5  15       47.29       54.02      7.09 o 
   3   5  15      115.32      138.59     14.00 o 
   4   5  15       36.39       41.13     14.39 o 
   5   5  15       69.87       94.58     18.06 o 
   6   5  15       28.44       16.30     12.41 o 
   7   5  15        4.14        1.95     13.33 o 
   8   5  15       17.55       32.50     16.27 o 
  -9   6  15        1.13      -14.86     20.53 o 
  -8   6  15        8.75        8.21     13.05 o 
  -7   6  15        9.99        8.04      9.98 o 
  -6   6  15       88.97      107.97     14.23 o 
  -5   6  15       56.31       71.37     13.75 o 
  -4   6  15       57.94       75.41     13.50 o 
  -3   6  15       16.67        5.11     11.00 o 
  -2   6  15       38.58       20.74     10.61 o 
  -1   6  15       41.28       40.88      7.52 o 
   0   6  15       80.86       91.70     10.10 o 
   1   6  15      288.00      345.37     15.99 o 
   2   6  15        4.97        0.72      5.78 o 
   3   6  15        5.49        8.55      9.88 o 
   4   6  15      182.72      194.91     25.30 o 
   5   6  15       61.84       65.27     16.96 o 
   6   6  15        0.19       -5.54     11.66 o 
   7   6  15        3.27       13.03     14.15 o 
   8   6  15        1.69       17.30     14.67 o 
  -8   7  15       81.80      109.02     19.86 o 
  -7   7  15       20.83       29.30     10.53 o 
  -6   7  15        4.55        6.22     14.51 o 
  -5   7  15        0.15       10.14      9.78 o 
  -4   7  15      252.75      240.68     20.15 o 
  -3   7  15      574.26      537.15     26.26 o 
  -2   7  15      353.84      409.12     23.12 o 
  -1   7  15      698.98      664.62     29.57 o 
   0   7  15      353.93      371.60     18.27 o 
   1   7  15       16.76       15.67      7.87 o 
   2   7  15       17.10       22.84      8.28 o 
   3   7  15      338.95      378.46     22.99 o 
   4   7  15       19.28       10.29     10.06 o 
   5   7  15        6.12       -1.91     11.83 o 
   6   7  15       17.63       15.81     12.41 o 
   7   7  15        4.43        9.65     13.42 o 
   8   7  15        7.31      -10.81     13.99 o 
  -8   8  15        9.96       24.02     25.33 o 
  -7   8  15        7.55        6.41     12.09 o 
  -6   8  15       15.06       12.57     11.46 o 
  -5   8  15        3.72        4.58     10.25 o 
  -4   8  15        3.46        0.00      9.14 o 
  -3   8  15      225.74      224.39     19.82 o 
  -2   8  15     1237.89     1242.89     39.56 o 
  -1   8  15      345.71      385.11     19.05 o 
   0   8  15        2.49       -3.43      9.56 o 
   1   8  15       46.97       90.99     30.29 o 
   2   8  15       54.09       26.57     15.11 o 
   3   8  15       16.13        2.91     12.95 o 
   4   8  15       68.83       39.71     12.38 o 
   5   8  15        5.00       11.85     12.95 o 
   6   8  15       11.71        8.39     14.29 o 
   7   8  15        2.39       17.12     16.62 o 
  -7   9  15       37.39       28.04     14.74 o 
  -6   9  15        0.04       -7.85     11.65 o 
  -5   9  15        0.97        5.63     11.34 o 
  -4   9  15        2.43       -2.89     11.05 o 
  -3   9  15       24.98       32.83     12.22 o 
  -2   9  15      108.80      103.80     31.56 o 
  -1   9  15      456.77      421.54     23.22 o 
   0   9  15      141.77      140.74     15.85 o 
   1   9  15        2.09       -4.35      8.26 o 
   2   9  15        6.01        4.17      8.80 o 
   3   9  15      189.15      199.88     24.32 o 
   4   9  15       27.85       38.82     12.99 o 
   5   9  15       15.09        3.20     13.53 o 
   6   9  15       14.68       -4.50     12.81 o 
   7   9  15        1.91      -12.14     20.54 o 
  -7  10  15       15.80        6.30     18.03 o 
  -6  10  15        2.31        0.64     23.00 o 
  -5  10  15        3.87        4.88     15.38 o 
  -4  10  15        4.92       -6.15     13.38 o 
  -3  10  15        0.84        0.11     10.61 o 
  -2  10  15        0.16       -7.02     10.62 o 
  -1  10  15       28.05       20.95     12.53 o 
   0  10  15        8.34        8.83     10.04 o 
   1  10  15        0.36        1.09      9.63 o 
   2  10  15        3.50        3.17      9.29 o 
   3  10  15        0.04       20.43     20.26 o 
   4  10  15       46.17       18.31     18.14 o 
   5  10  15       15.02       22.26     23.83 o 
   6  10  15        0.46       -6.51     16.88 o 
  -6  11  15       69.74       99.16     34.75 o 
  -5  11  15        1.86       18.09     18.37 o 
  -4  11  15       21.10       23.90     19.17 o 
  -3  11  15        0.07        4.26     13.65 o 
  -2  11  15       33.93       37.75     17.16 o 
  -1  11  15        0.70       -8.54     10.07 o 
   0  11  15       14.09       19.07     23.81 o 
   1  11  15        0.81       -6.83     11.84 o 
   2  11  15        0.26       -0.53     10.05 o 
   3  11  15       37.82       57.15     19.28 o 
   4  11  15       17.66       42.16     24.41 o 
   5  11  15        0.09        8.88     15.50 o 
  -5  12  15       10.63       42.05     33.63 o 
  -4  12  15        4.59        0.83     16.62 o 
  -3  12  15       13.20       -1.60     13.68 o 
  -2  12  15       11.47      -12.81     12.81 o 
  -1  12  15        5.22        8.00     12.97 o 
   0  12  15        0.76      -14.19     14.19 o 
   1  12  15        0.63       20.42     13.54 o 
   2  12  15        4.35        4.89     15.13 o 
   3  12  15        0.01        6.64     17.79 o 
   4  12  15       12.36       39.39     20.23 o 
  -3  13  15        3.42       -2.97     13.39 o 
  -2  13  15        6.21        2.51     12.64 o 
  -1  13  15        0.31       -0.83     14.56 o 
   0  13  15        4.07        8.59     11.99 o 
   1  13  15       32.56       20.88     13.50 o 
   2  13  15        4.19       -1.00     15.12 o 
 -10   0  16        0.00       -8.62     21.32 o 
  -8   0  16        7.02       -3.03     11.08 o 
  -6   0  16       42.02       41.60     14.56 o 
  -4   0  16      193.91      199.40     20.17 o 
  -2   0  16      366.27      393.23     22.13 o 
   0   0  16       14.08        9.95      7.42 o 
   2   0  16       29.22       28.52      8.34 o 
   4   0  16        5.11       14.39     13.11 o 
   6   0  16      672.69      725.01     54.64 o 
   8   0  16       25.64        9.32     18.82 o 
 -10   1  16        0.31        1.40     16.54 o 
  -9   1  16      103.71      173.47     34.14 o 
  -8   1  16       51.09       75.96     13.41 o 
  -7   1  16       60.54       56.74     11.48 o 
  -6   1  16      284.87      316.91     18.68 o 
  -5   1  16       63.93       77.67     10.96 o 
  -4   1  16      172.86      179.60     13.74 o 
  -3   1  16        1.41        5.74      5.07 o 
  -2   1  16      128.28      142.48      9.55 o 
  -1   1  16      699.59      721.34     29.08 o 
   0   1  16        0.02       -1.56      3.98 o 
   1   1  16      408.39      386.40     17.80 o 
   2   1  16      104.38      117.09     10.67 o 
   3   1  16      181.49      178.52     12.85 o 
   4   1  16       38.08       33.36     11.51 o 
   5   1  16       16.05       17.12     11.98 o 
   6   1  16      138.17      150.23     21.44 o 
   7   1  16        9.36       -1.11     23.53 o 
   8   1  16        4.89       17.11     23.50 o 
   9   1  16        9.20       10.03     14.95 o 
 -10   2  16       10.67        4.04     17.57 o 
  -9   2  16       32.44       28.53     18.29 o 
  -8   2  16      100.70      127.37     15.93 o 
  -7   2  16      447.56      459.31     27.50 o 
  -6   2  16      262.79      264.57     17.73 o 
  -5   2  16       81.33       79.54     11.12 o 
  -4   2  16        4.78        0.46      7.29 o 
  -3   2  16       42.91       64.22     12.93 o 
  -2   2  16        1.36       -2.83      3.45 o 
  -1   2  16        0.64       -2.03      4.04 o 
   0   2  16        1.18       12.78      5.06 o 
   1   2  16        0.06        4.60      4.49 o 
   2   2  16      122.83      136.76      9.72 o 
   3   2  16       49.32       54.62      7.65 o 
   4   2  16        0.52       -1.90      8.04 o 
   5   2  16       94.96       41.98     13.90 o 
   6   2  16       16.86       22.22     13.39 o 
   7   2  16      156.64      169.17     24.02 o 
   8   2  16       37.48       48.54     18.53 o 
   9   2  16       34.05       44.60     14.98 o 
  -9   3  16       72.44       65.87     22.31 o 
  -8   3  16        1.56       -0.11      8.91 o 
  -7   3  16        2.09        7.99      9.03 o 
  -6   3  16      131.53      163.37     15.41 o 
  -5   3  16      336.31      328.83     18.15 o 
  -4   3  16        8.95       15.48      8.80 o 
  -3   3  16      428.48      408.82     26.00 o 
  -2   3  16       12.02        7.76      4.99 o 
  -1   3  16       16.98       19.19      6.43 o 
   0   3  16     1092.53     1078.28     26.00 o 
   1   3  16      224.43      225.96     14.12 o 
   2   3  16      175.21      150.80     11.33 o 
   3   3  16      285.92      281.16     29.56 o 
   4   3  16      727.61      703.14     72.60 o 
   5   3  16      100.78      107.33     18.87 o 
   6   3  16        0.03        8.62     12.93 o 
   7   3  16        0.48       -8.15     10.91 o 
   8   3  16       34.16        4.33     12.36 o 
   9   3  16        1.68        5.10     12.85 o 
  -9   4  16        0.34        8.31     13.52 o 
  -8   4  16       21.81       30.28     11.85 o 
  -7   4  16        0.08       -0.55      8.86 o 
  -6   4  16        1.70        0.78      8.51 o 
  -5   4  16      210.71      183.52     15.17 o 
  -4   4  16       40.61       66.26     12.68 o 
  -3   4  16      133.90      168.66     32.03 o 
  -2   4  16      151.91      185.85     21.38 o 
  -1   4  16       30.86       46.55      8.23 o 
   0   4  16        3.68        8.57      5.99 o 
   1   4  16      391.72      415.11     16.13 o 
   2   4  16       89.33       80.68      7.98 o 
   3   4  16      165.81      199.93     15.63 o 
   4   4  16      142.34      143.95     24.60 o 
   5   4  16        7.14       17.86     12.54 o 
   6   4  16       14.39       14.60     12.66 o 
   7   4  16       13.86       26.76     14.79 o 
   8   4  16        1.12       -2.63     10.46 o 
  -9   5  16       11.79       21.59     15.27 o 
  -8   5  16        3.99        5.17     10.24 o 
  -7   5  16       40.25       50.40     12.47 o 
  -6   5  16      147.37      170.94     16.13 o 
  -5   5  16       87.87       71.90     13.81 o 
  -4   5  16        3.60       11.76      9.06 o 
  -3   5  16      793.91      775.74     36.57 o 
  -2   5  16       75.28      142.31     35.33 o 
  -1   5  16       39.07       44.37     12.06 o 
   0   5  16       87.98       96.79     12.83 o 
   1   5  16       27.91       19.60      6.43 o 
   2   5  16      211.74      188.81     12.57 o 
   3   5  16       10.40        9.62      9.75 o 
   4   5  16        5.40        6.43     14.06 o 
   5   5  16        7.12       11.38     19.10 o 
   6   5  16        9.69       15.33     12.37 o 
   7   5  16       16.35       38.08     19.90 o 
   8   5  16       41.70       53.99     19.40 o 
  -9   6  16        5.63       -9.10     14.29 o 
  -8   6  16        0.87        4.29     12.06 o 
  -7   6  16      102.82      115.77     15.44 o 
  -6   6  16       43.68       39.57     12.91 o 
  -5   6  16       51.18       45.99     16.92 o 
  -4   6  16        1.57       -1.44      8.73 o 
  -3   6  16       35.29       35.72     16.44 o 
  -2   6  16      551.41      528.86     30.80 o 
  -1   6  16       17.50       26.50      6.86 o 
   0   6  16       66.72       40.51     13.31 o 
   1   6  16        0.53       -0.48      5.29 o 
   2   6  16      243.19      210.28     13.91 o 
   3   6  16       61.18       51.78     12.03 o 
   4   6  16       69.95       92.42     19.76 o 
   5   6  16        0.20        0.58     11.29 o 
   6   6  16        2.89        1.67     11.45 o 
   7   6  16        1.99       -2.88     11.81 o 
   8   6  16        0.29       -4.43     12.02 o 
  -8   7  16       63.63       60.86     16.77 o 
  -7   7  16        8.31        3.72     13.47 o 
  -6   7  16       20.37       12.96     14.57 o 
  -5   7  16        9.27        7.22     14.18 o 
  -4   7  16       43.08       51.86     12.81 o 
  -3   7  16        1.48        2.29      9.33 o 
  -2   7  16      207.84      196.35     17.84 o 
  -1   7  16       51.79       58.20      9.50 o 
   0   7  16       30.83       48.53      8.99 o 
   1   7  16       22.73       33.12      9.38 o 
   2   7  16       47.63       19.66      9.55 o 
   3   7  16        1.68       -1.38      8.65 o 
   4   7  16      211.94      233.22     19.94 o 
   5   7  16        8.96       16.39     14.76 o 
   6   7  16        0.22       -1.61     12.33 o 
   7   7  16        1.00        1.29     25.53 o 
  -8   8  16       14.88       31.99     26.09 o 
  -7   8  16       40.69       48.99     16.06 o 
  -6   8  16       67.11       70.01     22.45 o 
  -5   8  16        7.42        8.81     10.83 o 
  -4   8  16        6.59       14.40     10.82 o 
  -3   8  16       51.16       55.94     15.90 o 
  -2   8  16      145.00      138.69     17.48 o 
  -1   8  16       71.24       68.20     14.03 o 
   0   8  16       44.35       49.27     10.92 o 
   1   8  16        0.59       -4.90      7.35 o 
   2   8  16        0.67        2.24      8.30 o 
   3   8  16       16.42       26.66     11.14 o 
   4   8  16       51.32       56.50     14.09 o 
   5   8  16        8.35       -1.15     13.32 o 
   6   8  16       14.79       34.23     16.63 o 
   7   8  16       27.73        6.23     24.43 o 
  -7   9  16       36.94       60.93     16.91 o 
  -6   9  16       85.35      147.13     20.77 o 
  -5   9  16       73.12       70.95     21.67 o 
  -4   9  16        6.05        4.54     10.30 o 
  -3   9  16       30.53       12.13      9.87 o 
  -2   9  16        2.27        0.19     11.49 o 
  -1   9  16       29.85       31.44     10.37 o 
   0   9  16        2.99       -3.58      8.34 o 
   1   9  16        5.11       -2.94      7.74 o 
   2   9  16       92.00       75.75     16.43 o 
   3   9  16       10.54        3.10     13.51 o 
   4   9  16      115.04      116.47     17.73 o 
   5   9  16        4.94        6.85     13.98 o 
   6   9  16       86.94      131.83     25.46 o 
  -6  10  16       12.07       -6.81     16.83 o 
  -5  10  16       26.83       31.30     18.57 o 
  -4  10  16        2.19      -10.16     14.62 o 
  -3  10  16        0.40       -1.29     10.94 o 
  -2  10  16      111.96      134.44     22.39 o 
  -1  10  16       46.65        9.81     13.08 o 
   0  10  16       39.22       62.90     13.45 o 
   1  10  16        2.84       -0.24      9.27 o 
   2  10  16        2.60        7.35     10.21 o 
   3  10  16        0.36      -10.22     12.45 o 
   4  10  16       71.84       93.93     26.88 o 
   5  10  16        1.72        5.71     14.58 o 
   6  10  16       13.80       13.03     24.24 o 
  -6  11  16       28.34       53.89     24.63 o 
  -5  11  16       38.02       40.83     20.47 o 
  -4  11  16        0.27        8.96     14.25 o 
  -3  11  16        0.88        2.77     13.20 o 
  -2  11  16       10.08       21.61     14.60 o 
  -1  11  16       34.07       54.54     17.52 o 
   0  11  16        0.00       -1.37     10.10 o 
   1  11  16       15.41       18.94     11.85 o 
   2  11  16        0.35       -3.04     14.97 o 
   3  11  16        0.77      -15.10     15.10 o 
   4  11  16        0.29        4.29     11.78 o 
   5  11  16        0.07        4.06     15.95 o 
  -4  12  16        8.24       11.52     13.88 o 
  -3  12  16        2.80      -10.69     12.09 o 
  -2  12  16        0.02        3.73     15.41 o 
  -1  12  16        1.45       -8.78     13.52 o 
   0  12  16        0.01        5.01     10.59 o 
   1  12  16        5.90       -4.62     11.46 o 
   2  12  16        2.26      -13.30     19.02 o 
   3  12  16       18.54       22.16     18.28 o 
  -2  13  16        1.77       11.43     16.08 o 
  -1  13  16        0.67       -1.75     12.63 o 
   0  13  16       11.57        6.23     11.73 o 
   1  13  16       14.28       21.00     13.74 o 
   2  13  16       16.94       -8.74     16.24 o 
  -9   0  17       53.50       50.75     26.08 o 
  -7   0  17      553.43      515.62     34.05 o 
  -5   0  17        6.75       -8.66      8.66 o 
  -3   0  17        6.88        3.88     11.97 o 
  -1   0  17       14.80        8.79      7.30 o 
   1   0  17       30.93       31.70      8.59 o 
   3   0  17       19.54        0.86     11.37 o 
   5   0  17       18.09        4.27     15.17 o 
   7   0  17       94.20      101.00     28.87 o 
   9   0  17        1.88       22.77     22.24 o 
  -9   1  17       17.59       24.84     48.67 o 
  -8   1  17       64.91       58.57     12.93 o 
  -7   1  17       69.39      103.85     14.53 o 
  -6   1  17      235.59      280.79     26.29 o 
  -5   1  17        2.98        8.89      7.65 o 
  -4   1  17      254.11      301.70     19.50 o 
  -3   1  17        6.10       12.56      6.12 o 
  -2   1  17       12.42        0.89      5.21 o 
  -1   1  17      573.49      574.56     17.38 o 
   0   1  17       51.69       50.15      7.26 o 
   1   1  17        0.90       -2.59      3.83 o 
   2   1  17        2.60       -1.00      4.15 o 
   3   1  17       19.89       25.30      7.16 o 
   4   1  17       13.31        8.13      9.47 o 
   5   1  17        2.78       19.19     12.27 o 
   6   1  17       22.84       -9.40      9.40 o 
   7   1  17        1.24       -7.38     10.53 o 
   8   1  17        4.03      -11.48     23.05 o 
   9   1  17        0.84      -14.09     14.09 o 
  -9   2  17        8.90       -2.37     15.72 o 
  -8   2  17       13.81        9.49     10.16 o 
  -7   2  17        2.88        4.81      9.51 o 
  -6   2  17       97.48       88.15     13.03 o 
  -5   2  17       65.88       49.84     10.76 o 
  -4   2  17        3.15        6.40      8.40 o 
  -3   2  17      125.04      144.65     28.93 o 
  -2   2  17        5.46        3.87      4.54 o 
  -1   2  17      283.63      266.96     14.70 o 
   0   2  17      190.70      189.87     11.34 o 
   1   2  17       48.46       29.41     12.47 o 
   2   2  17        4.78        5.40      6.03 o 
   3   2  17       29.53       24.61      6.54 o 
   4   2  17      267.49      285.39     24.83 o 
   5   2  17       47.51       42.83     13.78 o 
   6   2  17        2.09       11.40     16.90 o 
   7   2  17       22.72       38.29     15.01 o 
   8   2  17       24.73       33.51     17.83 o 
  -9   3  17       38.14       39.30     15.77 o 
  -8   3  17       31.63       19.68     14.76 o 
  -7   3  17        5.46        1.61      8.27 o 
  -6   3  17        0.53        0.98      8.09 o 
  -5   3  17       78.44       60.40     11.36 o 
  -4   3  17       29.76       23.91      9.72 o 
  -3   3  17       19.54       21.64     10.68 o 
  -2   3  17      196.71      189.49     13.00 o 
  -1   3  17      168.58      198.93     11.60 o 
   0   3  17      161.82      168.61     13.66 o 
   1   3  17        5.88       11.74      5.24 o 
   2   3  17       54.69       66.60      8.19 o 
   3   3  17        0.05        3.55      5.66 o 
   4   3  17      176.26      165.41     20.87 o 
   5   3  17        0.81       10.13     12.06 o 
   6   3  17       75.83       76.46     18.34 o 
   7   3  17       29.77       56.97     17.54 o 
   8   3  17       11.06       21.09     26.19 o 
  -9   4  17        9.28       -0.27     15.78 o 
  -8   4  17       83.43       82.99     14.47 o 
  -7   4  17        2.69       12.96      9.81 o 
  -6   4  17      150.37      142.68     15.01 o 
  -5   4  17       16.05       12.38     18.95 o 
  -4   4  17        9.63       11.22     11.66 o 
  -3   4  17      309.79      357.58     49.53 o 
  -2   4  17       77.94       93.66     15.21 o 
  -1   4  17       29.32       16.76      6.63 o 
   0   4  17      166.41      176.00     18.77 o 
   1   4  17      505.06      581.96     26.59 o 
   2   4  17      260.51      240.86     12.14 o 
   3   4  17      357.23      372.31     20.46 o 
   4   4  17      313.72      337.39     39.31 o 
   5   4  17        8.13       -6.36     10.36 o 
   6   4  17        6.42       10.35     13.36 o 
   7   4  17        2.37       23.01     13.43 o 
   8   4  17        0.01       -3.21     13.44 o 
  -9   5  17       17.74       21.51     15.18 o 
  -8   5  17       14.80       18.91     11.41 o 
  -7   5  17       79.25       75.97     13.75 o 
  -6   5  17        0.93       -5.71      8.85 o 
  -5   5  17        9.56       11.55     10.16 o 
  -4   5  17      456.26      509.52     25.70 o 
  -3   5  17        6.17       11.98     10.91 o 
  -2   5  17       95.30       65.25     26.33 o 
  -1   5  17      129.27      131.37     12.53 o 
   0   5  17        3.93        4.99      6.45 o 
   1   5  17       73.33       65.51      8.12 o 
   2   5  17       80.35       58.42      7.88 o 
   3   5  17        3.37       21.46      9.84 o 
   4   5  17      310.57      316.89     28.68 o 
   5   5  17        9.75       30.10     14.95 o 
   6   5  17        4.52        2.77     16.63 o 
   7   5  17        0.15       -1.21     13.04 o 
   8   5  17       26.37       43.79     17.11 o 
  -8   6  17       32.21       18.91     13.30 o 
  -7   6  17       91.15      121.13     20.73 o 
  -6   6  17       37.68       51.43     18.35 o 
  -5   6  17      467.12      473.02     26.94 o 
  -4   6  17       16.35        5.68      9.91 o 
  -3   6  17      142.43      176.43     21.95 o 
  -2   6  17      260.38      316.85     42.71 o 
  -1   6  17        0.01       -3.24      5.40 o 
   0   6  17        1.68       -5.40      5.40 o 
   1   6  17       33.31       47.18      8.40 o 
   2   6  17       20.60       19.17      7.68 o 
   3   6  17       10.08       23.31     10.34 o 
   4   6  17       12.81       26.95     14.13 o 
   5   6  17        1.91      -11.85     11.85 o 
   6   6  17        1.46        7.76     12.06 o 
   7   6  17        0.00        2.33     12.84 o 
   8   6  17        0.55       10.93     15.47 o 
  -8   7  17        0.26        0.21     17.16 o 
  -7   7  17       24.23       -2.94     14.25 o 
  -6   7  17      124.71      168.44     31.30 o 
  -5   7  17       46.35       38.95     16.60 o 
  -4   7  17      264.96      303.48     28.76 o 
  -3   7  17       23.68       17.23     10.26 o 
  -2   7  17      703.03      757.22     35.97 o 
  -1   7  17       68.99       75.52     13.09 o 
   0   7  17       56.08       69.37     11.67 o 
   1   7  17        0.22       -3.50      6.73 o 
   2   7  17       15.44       17.36      9.12 o 
   3   7  17       57.65       50.79     12.42 o 
   4   7  17       46.38       61.87     18.25 o 
   5   7  17       44.03       69.34     19.06 o 
   6   7  17       13.99       12.29     13.38 o 
   7   7  17        6.74       -6.83     13.34 o 
  -8   8  17        1.93      -20.87     20.87 o 
  -7   8  17      129.18      165.07     31.05 o 
  -6   8  17       12.14       18.88     12.73 o 
  -5   8  17        4.21       24.37     12.58 o 
  -4   8  17       10.52       14.74     10.99 o 
  -3   8  17       23.73       31.19     16.84 o 
  -2   8  17        0.00       14.97     11.71 o 
  -1   8  17      220.85      215.71     21.59 o 
   0   8  17      142.43      167.57     18.04 o 
   1   8  17       22.29       33.40     10.57 o 
   2   8  17       11.04       -7.87      7.87 o 
   3   8  17        2.00        1.29      9.35 o 
   4   8  17       13.47       10.10     13.20 o 
   5   8  17        5.46       -6.78     19.67 o 
   6   8  17        0.70       -6.02     12.90 o 
   7   8  17       14.26       13.15     22.54 o 
  -7   9  17        0.24        0.34     12.94 o 
  -6   9  17       11.05       17.97     12.45 o 
  -5   9  17        0.95      -10.28     10.28 o 
  -4   9  17       30.75       23.56     19.16 o 
  -3   9  17       23.62       15.16     10.48 o 
  -2   9  17        2.53       -3.60      8.65 o 
  -1   9  17       92.11      133.35     25.66 o 
   0   9  17       49.28       56.54     13.02 o 
   1   9  17      100.01       97.32     16.39 o 
   2   9  17       69.51       51.70     12.82 o 
   3   9  17       99.69      140.10     22.87 o 
   4   9  17        9.26       29.25     15.89 o 
   5   9  17        4.83        0.10     13.75 o 
   6   9  17        2.43       21.78     17.05 o 
  -6  10  17        0.02        1.67     12.46 o 
  -5  10  17        0.02       20.06     13.40 o 
  -4  10  17        5.44        9.22     13.95 o 
  -3  10  17       97.36       94.24     25.11 o 
  -2  10  17        8.08       13.50     12.59 o 
  -1  10  17       38.94       45.52     15.99 o 
   0  10  17       59.55       72.10     14.19 o 
   1  10  17        6.74        3.86      9.88 o 
   2  10  17       65.73       67.05     19.43 o 
   3  10  17        4.29      -12.42     12.47 o 
   4  10  17        8.90       -2.14     12.90 o 
   5  10  17       14.81        9.13     23.27 o 
  -5  11  17       30.48       49.66     22.67 o 
  -4  11  17       34.12       29.82     22.80 o 
  -3  11  17        2.49       -4.74     10.85 o 
  -2  11  17        5.45       -5.95     12.67 o 
  -1  11  17        7.53       -4.61     16.75 o 
   0  11  17        1.45       -6.13     10.55 o 
   1  11  17       38.91       47.92     16.09 o 
   2  11  17        5.01       13.10     15.30 o 
   3  11  17       23.24        5.04     15.65 o 
   4  11  17        0.00       -3.00     12.40 o 
  -4  12  17       93.33       90.97     22.89 o 
  -3  12  17        2.98        5.99     13.03 o 
  -2  12  17        0.01       -0.98     13.31 o 
  -1  12  17        0.75      -12.42     12.42 o 
   0  12  17        6.47       14.05     11.68 o 
   1  12  17       14.86       17.41     13.15 o 
   2  12  17        0.00        2.38     17.09 o 
   3  12  17        7.93       -1.24     16.26 o 
  -2  13  17        0.65      -13.02     13.02 o 
  -1  13  17        0.45       19.20     14.50 o 
   0  13  17        4.82       -8.88     16.57 o 
   1  13  17        0.36        9.94     13.08 o 
  -8   0  18      113.13       95.79     26.09 o 
  -6   0  18      395.53      418.26     43.63 o 
  -4   0  18       20.91        9.60     15.23 o 
  -2   0  18       75.14       50.23      9.86 o 
   0   0  18      237.56      228.25     17.33 o 
   2   0  18       73.45       90.18     12.27 o 
   4   0  18      124.68      173.19     30.10 o 
   6   0  18        7.75       20.71     20.52 o 
   8   0  18       36.58       57.48     26.30 o 
  -9   1  18       29.32       29.61     14.74 o 
  -8   1  18      171.26      156.27     21.44 o 
  -7   1  18      209.96      271.27     19.60 o 
  -6   1  18        9.10        6.54      9.15 o 
  -5   1  18       86.44       94.99     20.49 o 
  -4   1  18       36.61       20.20     12.28 o 
  -3   1  18        0.96        0.39      8.30 o 
  -2   1  18        0.39        0.12      6.51 o 
  -1   1  18        4.67       10.96      4.92 o 
   0   1  18       51.67       50.45     10.61 o 
   1   1  18        4.53       -0.39      5.09 o 
   2   1  18       43.65       50.59      7.32 o 
   3   1  18       57.08       51.69     16.27 o 
   4   1  18        5.03       -7.44      9.64 o 
   5   1  18      331.39      385.39     29.71 o 
   6   1  18       31.96        5.98     11.30 o 
   7   1  18        4.16       11.58     12.03 o 
   8   1  18       10.31       14.10     14.38 o 
  -9   2  18       26.49       34.35     14.67 o 
  -8   2  18       58.45       69.13     24.96 o 
  -7   2  18       48.40       50.51     12.15 o 
  -6   2  18        4.34        9.14      9.12 o 
  -5   2  18       28.25       31.25      9.69 o 
  -4   2  18       13.33       24.23     11.89 o 
  -3   2  18       11.36       10.66      6.25 o 
  -2   2  18       59.67       48.79      6.95 o 
  -1   2  18      293.17      297.76     13.71 o 
   0   2  18      351.26      341.17     14.75 o 
   1   2  18       69.65       94.64      9.18 o 
   2   2  18      108.31      140.30     10.52 o 
   3   2  18        0.66        4.21      8.26 o 
   4   2  18      449.22      499.21     31.85 o 
   5   2  18        6.27       19.20     13.38 o 
   6   2  18        6.56        1.13     10.65 o 
   7   2  18        1.43       13.55     14.26 o 
   8   2  18        4.53        8.10     13.73 o 
  -9   3  18       14.20        9.32     14.09 o 
  -8   3  18        2.83       -0.07      9.95 o 
  -7   3  18        9.09        6.12      9.57 o 
  -6   3  18        4.63        7.56      8.74 o 
  -5   3  18       53.40       66.76     13.60 o 
  -4   3  18      272.46      310.63     20.71 o 
  -3   3  18      251.89      263.33     31.12 o 
  -2   3  18      103.71      108.45     15.90 o 
  -1   3  18        0.16        1.56      4.42 o 
   0   3  18       71.71       72.56      8.72 o 
   1   3  18       17.09        9.80      5.84 o 
   2   3  18      235.58      242.53     13.32 o 
   3   3  18        6.47       12.62      6.34 o 
   4   3  18      236.38      243.20     24.31 o 
   5   3  18      143.30       82.67     18.15 o 
   6   3  18      212.34      242.98     79.31 o 
   7   3  18        3.33       12.32     15.59 o 
   8   3  18        0.10       16.25     13.42 o 
  -9   4  18        6.49       -4.16     13.79 o 
  -8   4  18        1.24        7.88     11.17 o 
  -7   4  18        0.93       16.79     10.19 o 
  -6   4  18      164.18      170.21     16.44 o 
  -5   4  18        7.52       -7.24      8.93 o 
  -4   4  18      144.84      175.22     21.43 o 
  -3   4  18      885.44      867.75     38.55 o 
  -2   4  18       66.44       74.64     14.87 o 
  -1   4  18       25.12       10.49      6.84 o 
   0   4  18      123.05      108.61     10.53 o 
   1   4  18       95.07      131.46     13.90 o 
   2   4  18       33.82       29.41      8.13 o 
   3   4  18        0.34        3.86      7.12 o 
   4   4  18       70.18      102.48     19.75 o 
   5   4  18       28.81        4.64     12.64 o 
   6   4  18        4.88        7.05     12.50 o 
   7   4  18        3.05       24.08     14.84 o 
   8   4  18        0.04      -19.97     19.97 o 
  -9   5  18       43.87       49.48     29.29 o 
  -8   5  18        2.70        0.78     10.96 o 
  -7   5  18       63.63       59.26     13.46 o 
  -6   5  18        4.28       10.43     11.35 o 
  -5   5  18       30.64       18.44     10.81 o 
  -4   5  18     1302.63     1294.30     97.65 o 
  -3   5  18      111.23      105.08     18.41 o 
  -2   5  18       25.38       26.02     15.28 o 
  -1   5  18       84.08       95.17     11.65 o 
   0   5  18       14.04       31.57      8.71 o 
   1   5  18      150.17      138.25     10.58 o 
   2   5  18        6.24       -5.09      5.09 o 
   3   5  18      200.65      229.24     18.61 o 
   4   5  18        0.28        5.44     12.29 o 
   5   5  18        3.04      -10.53     10.53 o 
   6   5  18       13.71       -1.40     11.07 o 
   7   5  18        0.26       -2.24     12.87 o 
   8   5  18        6.80       -0.10     19.01 o 
  -8   6  18       45.49       49.22     13.95 o 
  -7   6  18       51.44       38.72     13.97 o 
  -6   6  18       97.71      110.52     17.47 o 
  -5   6  18      103.08       90.63     16.13 o 
  -4   6  18       41.71       56.63     17.46 o 
  -3   6  18      209.48      215.26     23.56 o 
  -2   6  18      309.67      293.58     25.44 o 
  -1   6  18       21.94       11.19      6.34 o 
   0   6  18       29.61       33.61      8.32 o 
   1   6  18       48.81       61.72      9.36 o 
   2   6  18        0.07        7.72      7.26 o 
   3   6  18       17.18       21.63     10.71 o 
   4   6  18      163.91      187.65     24.46 o 
   5   6  18       17.49        8.12     14.20 o 
   6   6  18        7.27      -13.12     13.12 o 
   7   6  18       24.91       37.38     19.59 o 
  -8   7  18       51.57       71.33     21.66 o 
  -7   7  18        0.04        8.55     14.90 o 
  -6   7  18        8.73        5.25     15.02 o 
  -5   7  18        9.63       -3.18     13.85 o 
  -4   7  18       16.22       17.36     14.47 o 
  -3   7  18      183.83      201.11     22.13 o 
  -2   7  18      557.16      589.23     28.56 o 
  -1   7  18      151.35      151.76     13.11 o 
   0   7  18      134.98      140.39     12.93 o 
   1   7  18       42.79       43.94     12.27 o 
   2   7  18       60.56       61.15     10.68 o 
   3   7  18       14.99       28.04     11.20 o 
   4   7  18        6.95        8.95     14.93 o 
   5   7  18       96.80      144.72     24.29 o 
   6   7  18        0.12       -5.60     13.58 o 
   7   7  18        1.52       -5.41     16.10 o 
  -7   8  18       13.30       10.02     12.45 o 
  -6   8  18       23.08       12.71     12.21 o 
  -5   8  18       47.06       41.20     14.16 o 
  -4   8  18        1.94       16.18     11.14 o 
  -3   8  18       14.01        9.22     11.73 o 
  -2   8  18      154.66      135.40     22.76 o 
  -1   8  18      215.89      222.72     19.51 o 
   0   8  18      108.65      113.36     14.63 o 
   1   8  18        1.81        6.19     10.06 o 
   2   8  18        0.49      -10.13     12.05 o 
   3   8  18      336.06      312.51     27.31 o 
   4   8  18        0.12       15.28     13.15 o 
   5   8  18        2.25        3.28     14.69 o 
   6   8  18       12.03       20.66     17.00 o 
  -7   9  18       46.60       19.58     31.82 o 
  -6   9  18       53.10       82.54     17.79 o 
  -5   9  18        4.83        5.32     12.85 o 
  -4   9  18       19.71       36.68     12.97 o 
  -3   9  18        2.93       -8.54      8.54 o 
  -2   9  18       13.01        1.74     10.14 o 
  -1   9  18       35.92       47.54     15.63 o 
   0   9  18      150.16      162.64     17.70 o 
   1   9  18      130.63      160.93     35.37 o 
   2   9  18       26.22       24.04     21.90 o 
   3   9  18       38.02       56.28     14.36 o 
   4   9  18       16.34        9.87     12.48 o 
   5   9  18        6.01      -14.73     14.73 o 
   6   9  18       11.73       -9.79     26.54 o 
  -6  10  18        0.27       14.25     14.12 o 
  -5  10  18       22.00       46.20     15.52 o 
  -4  10  18        0.87        2.62     10.67 o 
  -3  10  18        7.28        1.09     13.71 o 
  -2  10  18       81.89       86.78     20.28 o 
  -1  10  18       16.55       19.61     13.90 o 
   0  10  18       26.06       28.09     11.90 o 
   1  10  18       54.04       65.31     14.45 o 
   2  10  18       31.63       45.14     17.68 o 
   3  10  18       62.34       70.21     20.06 o 
   4  10  18       11.83       28.82     17.47 o 
   5  10  18       36.67       45.32     32.07 o 
  -5  11  18        2.17       -1.09     26.58 o 
  -4  11  18        5.66        7.27     15.23 o 
  -3  11  18       58.93       44.07     16.59 o 
  -2  11  18       13.84       16.93     15.58 o 
  -1  11  18       48.86       29.31     17.15 o 
   0  11  18       34.69       40.64     13.63 o 
   1  11  18       12.77       -2.35     10.88 o 
   2  11  18       25.96        8.04     16.39 o 
   3  11  18        7.52      -14.52     14.52 o 
   4  11  18        0.92        6.00     13.55 o 
  -4  12  18        4.01        7.58     14.07 o 
  -3  12  18       16.21       20.75     16.31 o 
  -2  12  18       16.33      -14.29     14.29 o 
  -1  12  18        6.05       -2.70     13.84 o 
   0  12  18        9.06        5.10     14.11 o 
   1  12  18        3.29        6.01     14.31 o 
   2  12  18       18.59       36.78     25.29 o 
   3  12  18        4.69        1.51     16.96 o 
  -9   0  19      167.00      181.79     27.54 o 
  -7   0  19       29.41       20.98     15.40 o 
  -5   0  19      200.05      232.29     24.36 o 
  -3   0  19       75.53       67.05     19.85 o 
  -1   0  19       86.96      102.45     12.94 o 
   1   0  19       30.16       51.84     10.57 o 
   3   0  19        7.91        5.88     13.59 o 
   5   0  19      434.54      444.55     45.51 o 
   7   0  19       13.33       17.54     18.31 o 
  -9   1  19       10.63       25.47     13.93 o 
  -8   1  19        3.12        0.78     10.31 o 
  -7   1  19      208.24      255.10     19.61 o 
  -6   1  19        5.32        5.79      9.16 o 
  -5   1  19       55.24       71.93     11.86 o 
  -4   1  19      191.95      225.47     22.94 o 
  -3   1  19       31.61       33.77     11.46 o 
  -2   1  19       19.73       15.43      5.50 o 
  -1   1  19       54.33       65.93      8.01 o 
   0   1  19        5.11       11.18      5.10 o 
   1   1  19        8.80        3.74      5.23 o 
   2   1  19        2.86        0.41      4.90 o 
   3   1  19       45.37       48.31     28.20 o 
   4   1  19       32.35       32.02     14.82 o 
   5   1  19      145.44      149.59     24.62 o 
   6   1  19       20.85       26.42     13.76 o 
   7   1  19        1.73       -9.53      9.53 o 
   8   1  19        5.00        1.06     12.37 o 
  -9   2  19        0.43      -11.36     11.36 o 
  -8   2  19      109.30      106.61     20.34 o 
  -7   2  19        6.90       18.76     10.57 o 
  -6   2  19       68.55       78.74     13.36 o 
  -5   2  19      124.97      138.33     20.55 o 
  -4   2  19       75.01       63.66     15.73 o 
  -3   2  19       15.72        8.46      6.42 o 
  -2   2  19       18.58        9.81      6.27 o 
  -1   2  19       83.88       89.71      9.18 o 
   0   2  19        0.33       -4.50      4.50 o 
   1   2  19      168.69      147.44     10.84 o 
   2   2  19       78.80       79.08      9.01 o 
   3   2  19        0.03       -3.25      8.35 o 
   4   2  19       15.61        8.64     22.90 o 
   5   2  19       12.19       10.96     11.91 o 
   6   2  19       20.88       38.28     15.10 o 
   7   2  19       20.25        3.67     12.87 o 
   8   2  19        0.06      -12.77     12.77 o 
  -9   3  19       42.41       53.69     17.56 o 
  -8   3  19       74.81       62.69     13.74 o 
  -7   3  19       90.63      127.16     15.80 o 
  -6   3  19       19.00        9.68      9.59 o 
  -5   3  19      129.99      123.21     16.81 o 
  -4   3  19        6.16       -9.80     23.35 o 
  -3   3  19      724.30      615.71     32.32 o 
  -2   3  19        0.93       -2.74      6.28 o 
  -1   3  19      248.45      271.55     14.05 o 
   0   3  19        1.86       -0.94      5.00 o 
   1   3  19      134.81      181.54     12.48 o 
   2   3  19       93.78       90.06     11.31 o 
   3   3  19      345.81      388.41     21.19 o 
   4   3  19       72.83       75.07     16.95 o 
   5   3  19       77.68       82.82     24.72 o 
   6   3  19        0.23        1.77     12.24 o 
   7   3  19        1.27        7.96     12.59 o 
   8   3  19        0.00       21.62     15.90 o 
  -9   4  19        7.01        0.87     13.96 o 
  -8   4  19        0.36       -9.34     10.02 o 
  -7   4  19        0.63       -3.18     11.40 o 
  -6   4  19       61.93      100.35     16.31 o 
  -5   4  19       68.76       48.27     13.57 o 
  -4   4  19      217.99      277.49     26.06 o 
  -3   4  19      201.83      213.52     33.96 o 
  -2   4  19       18.50       30.92     11.45 o 
  -1   4  19       20.74       31.15      9.39 o 
   0   4  19       11.89       14.27     10.73 o 
   1   4  19        1.32       -1.27      5.61 o 
   2   4  19      359.56      351.55     14.89 o 
   3   4  19      211.66      208.51     17.76 o 
   4   4  19      149.47      145.09     21.65 o 
   5   4  19      113.52      155.51     23.24 o 
   6   4  19       87.15      104.88     27.70 o 
   7   4  19        0.09        4.87     13.20 o 
   8   4  19        0.30       -8.17     27.25 o 
  -8   5  19        8.93       16.35     12.45 o 
  -7   5  19        4.46        2.68     10.24 o 
  -6   5  19        1.90       11.68     12.22 o 
  -5   5  19        4.83       11.41     10.76 o 
  -4   5  19       80.98       76.77     18.42 o 
  -3   5  19      197.75      188.54     26.26 o 
  -2   5  19       68.56       74.71     15.71 o 
  -1   5  19       97.91       80.63     11.62 o 
   0   5  19        0.14       -6.48      6.48 o 
   1   5  19      172.05      137.57     10.84 o 
   2   5  19       35.85       44.55      8.01 o 
   3   5  19      473.33      505.22     26.33 o 
   4   5  19      117.69      152.86     23.03 o 
   5   5  19       15.54       -2.31     11.82 o 
   6   5  19        9.25        1.75     12.70 o 
   7   5  19        5.35       12.46     13.82 o 
  -8   6  19        0.44      -10.97     10.97 o 
  -7   6  19        4.36        6.25     12.50 o 
  -6   6  19      154.69      170.10     28.94 o 
  -5   6  19        0.23       14.68     11.18 o 
  -4   6  19       26.14       18.05     13.57 o 
  -3   6  19       28.32       22.69     12.88 o 
  -2   6  19      191.97      234.56     23.64 o 
  -1   6  19        4.99        4.26      9.77 o 
   0   6  19      115.19      122.43     14.35 o 
   1   6  19        4.48        2.34      6.16 o 
   2   6  19        3.51        4.21      7.06 o 
   3   6  19       72.28       66.78     13.82 o 
   4   6  19       13.69       -1.04     12.44 o 
   5   6  19       24.96        2.83     15.74 o 
   6   6  19       22.12        1.91     13.57 o 
   7   6  19       13.58       16.57     16.60 o 
  -8   7  19       27.21       27.40     18.17 o 
  -7   7  19       16.90       19.58     16.66 o 
  -6   7  19       36.55       23.08     17.38 o 
  -5   7  19        3.37       10.30     14.91 o 
  -4   7  19        0.17        0.09     11.23 o 
  -3   7  19       32.77       38.75     15.23 o 
  -2   7  19      129.91      136.17     16.91 o 
  -1   7  19        1.74       13.84     13.46 o 
   0   7  19        7.25       21.16      7.61 o 
   1   7  19        0.33       -3.98      6.82 o 
   2   7  19       53.36       55.60     13.39 o 
   3   7  19        8.81        9.71     10.05 o 
   4   7  19       84.10       99.84     20.77 o 
   5   7  19        3.20       10.51     14.91 o 
   6   7  19       50.54       48.80     18.63 o 
   7   7  19        0.60        5.43     15.26 o 
  -7   8  19        1.35       15.37     13.26 o 
  -6   8  19       18.86       33.57     14.37 o 
  -5   8  19       23.35       51.85     16.42 o 
  -4   8  19        1.16       -2.78      9.12 o 
  -3   8  19       47.55       46.98     12.91 o 
  -2   8  19       34.78       34.77     11.93 o 
  -1   8  19      127.90      135.53     17.00 o 
   0   8  19       41.04       31.20      9.00 o 
   1   8  19       63.77       47.73     12.27 o 
   2   8  19       13.38        9.84     13.90 o 
   3   8  19       23.55       22.95     11.59 o 
   4   8  19       43.92       28.12     15.05 o 
   5   8  19      112.36       95.83     22.48 o 
   6   8  19        3.71       19.89     16.87 o 
  -6   9  19        5.63       29.41     15.64 o 
  -5   9  19        2.31        2.54     11.29 o 
  -4   9  19       12.05       14.98     11.60 o 
  -3   9  19       74.40       58.95     13.85 o 
  -2   9  19       62.67       76.94     14.70 o 
  -1   9  19      342.79      331.09     42.33 o 
   0   9  19       35.57       33.01     11.57 o 
   1   9  19        6.45        6.22     12.59 o 
   2   9  19        0.45       11.21     13.92 o 
   3   9  19        0.27       10.62     10.45 o 
   4   9  19      112.74      118.21     23.57 o 
   5   9  19       47.20       11.91     35.36 o 
  -6  10  19        0.34       -0.69     12.37 o 
  -5  10  19        0.00       12.87     12.89 o 
  -4  10  19        0.08       13.35     11.74 o 
  -3  10  19        0.04        0.67     13.02 o 
  -2  10  19        7.39       -9.49      9.49 o 
  -1  10  19      101.73      122.64     39.37 o 
   0  10  19       18.50       20.12     16.98 o 
   1  10  19       81.06       92.04     16.24 o 
   2  10  19        1.34       -1.13     14.67 o 
   3  10  19       79.01       82.30     40.54 o 
   4  10  19        3.98       13.56     24.50 o 
   5  10  19        0.19      -13.82     13.82 o 
  -5  11  19        1.27        1.94     17.85 o 
  -4  11  19        4.41        2.18     13.42 o 
  -3  11  19        0.00       14.69     34.47 o 
  -2  11  19        4.39        1.37     15.82 o 
  -1  11  19        0.01        3.33     12.89 o 
   0  11  19        1.83       -9.80     12.46 o 
   1  11  19        0.98        0.01     11.23 o 
   2  11  19        0.97       -4.53     30.77 o 
   3  11  19       42.58       44.24     20.61 o 
   4  11  19        0.70       19.98     17.60 o 
  -3  12  19        1.32      -12.13     12.13 o 
  -2  12  19        1.74        5.75     12.49 o 
  -1  12  19        2.95        6.00     14.26 o 
   0  12  19        0.13       -3.25     13.63 o 
   1  12  19       12.28       25.12     13.59 o 
   2  12  19        2.02       -1.49     16.76 o 
  -8   0  20        0.33        7.93     14.35 o 
  -6   0  20      399.13      397.54     32.07 o 
  -4   0  20       69.37      126.48     27.62 o 
  -2   0  20        1.12       19.91      8.52 o 
   0   0  20       11.98       25.17      8.90 o 
   2   0  20       59.62       60.00     12.28 o 
   4   0  20      199.01      267.44     36.40 o 
   6   0  20      101.72       74.83     25.16 o 
   8   0  20       14.06       20.26     22.36 o 
  -9   1  20       34.35       35.85     13.65 o 
  -8   1  20        1.77        6.35     11.27 o 
  -7   1  20      102.69      119.18     16.22 o 
  -6   1  20       13.47       11.79      9.09 o 
  -5   1  20       66.68       70.27     14.40 o 
  -4   1  20       46.67       37.18     13.91 o 
  -3   1  20       10.84       -4.68      8.43 o 
  -2   1  20      105.56       91.72     10.77 o 
  -1   1  20      126.98      137.31     11.27 o 
   0   1  20        0.08       -4.45      4.65 o 
   1   1  20        3.35        0.07      5.39 o 
   2   1  20      140.98      144.93     11.03 o 
   3   1  20      183.32      229.75     23.26 o 
   4   1  20        4.89       16.49     13.24 o 
   5   1  20      131.06      114.01     20.22 o 
   6   1  20       19.18       17.01     12.40 o 
   7   1  20        4.29      -10.39     11.16 o 
   8   1  20        8.72       13.73     13.30 o 
  -9   2  20        0.13        1.72     13.95 o 
  -8   2  20        3.82       -3.52     10.16 o 
  -7   2  20        2.45        3.05     16.15 o 
  -6   2  20       25.63       37.61     11.77 o 
  -5   2  20        0.00       -8.74      8.74 o 
  -4   2  20       27.46       14.73     12.09 o 
  -3   2  20       64.50       59.65     13.99 o 
  -2   2  20       55.41       55.46      9.89 o 
  -1   2  20       26.19       49.20      7.76 o 
   0   2  20       11.20        6.57      5.78 o 
   1   2  20      379.88      358.57     15.78 o 
   2   2  20      101.86       82.41      9.48 o 
   3   2  20      318.62      272.66     25.32 o 
   4   2  20       75.16       41.30     15.03 o 
   5   2  20      161.75      179.74     24.08 o 
   6   2  20       10.05       16.17     13.60 o 
   7   2  20        3.03        6.83     11.69 o 
   8   2  20       12.23       14.24     18.59 o 
  -9   3  20        0.33        1.42     13.37 o 
  -8   3  20       18.36       16.47     11.83 o 
  -7   3  20        6.94        9.68     10.01 o 
  -6   3  20        0.95       -3.11      9.51 o 
  -5   3  20       46.49       42.48     12.67 o 
  -4   3  20       17.35        8.86     12.20 o 
  -3   3  20      340.75      365.36     27.35 o 
  -2   3  20        9.50       21.46      7.81 o 
  -1   3  20        5.27        8.55      5.60 o 
   0   3  20      177.85      150.09     11.84 o 
   1   3  20        1.59       -2.60      5.18 o 
   2   3  20       48.36       63.60      9.15 o 
   3   3  20      306.28      264.35     25.40 o 
   4   3  20      141.01      127.98     25.99 o 
   5   3  20        7.31        5.28     12.64 o 
   6   3  20        0.09        9.17     22.36 o 
   7   3  20       16.40       25.73     15.68 o 
   8   3  20        3.39       -9.36     19.66 o 
  -9   4  20       29.10       34.97     29.04 o 
  -8   4  20       17.61       22.24     12.14 o 
  -7   4  20        4.79       -9.92      9.92 o 
  -6   4  20        0.83        6.06     10.87 o 
  -5   4  20       98.54      123.68     17.53 o 
  -4   4  20       48.43       46.12     15.80 o 
  -3   4  20       53.03       57.07     15.43 o 
  -2   4  20       40.87       29.90     12.92 o 
  -1   4  20      161.14      146.46     11.79 o 
   0   4  20      129.14      135.68     22.95 o 
   1   4  20        0.92       10.17      8.31 o 
   2   4  20        0.24       -5.82      5.82 o 
   3   4  20      301.08      333.12     28.58 o 
   4   4  20      105.35      113.11     20.55 o 
   5   4  20        0.00       -5.42     16.75 o 
   6   4  20       26.06       38.84     24.31 o 
   7   4  20        3.33        2.02     13.51 o 
  -8   5  20        0.82        6.70     11.61 o 
  -7   5  20       12.97        2.05     11.80 o 
  -6   5  20        5.08       -1.22     11.41 o 
  -5   5  20      129.25      146.01     18.42 o 
  -4   5  20        0.78       -9.97     10.08 o 
  -3   5  20       29.10       15.60     13.68 o 
  -2   5  20       33.09       29.94     12.31 o 
  -1   5  20       77.22       81.23     11.71 o 
   0   5  20       11.02        9.64      7.10 o 
   1   5  20        2.88       11.48      6.35 o 
   2   5  20        7.84        3.43      7.60 o 
   3   5  20      156.45      199.91     18.82 o 
   4   5  20       19.38       27.08     15.05 o 
   5   5  20        3.12       -3.61     12.49 o 
   6   5  20        0.08       -0.18     13.48 o 
   7   5  20        2.48       11.90     14.95 o 
  -8   6  20       15.46       26.97     15.76 o 
  -7   6  20        1.58      -10.46     10.46 o 
  -6   6  20       54.86       56.94     15.52 o 
  -5   6  20        0.03       10.38     14.14 o 
  -4   6  20       25.42       38.39     21.21 o 
  -3   6  20      174.22      191.68     23.28 o 
  -2   6  20       22.87       11.78     12.36 o 
  -1   6  20        9.38       12.61     10.51 o 
   0   6  20        0.36        2.57      7.52 o 
   1   6  20        1.74       -5.30      5.30 o 
   2   6  20       18.40       23.13      8.99 o 
   3   6  20        6.01        0.63     10.73 o 
   4   6  20      199.87      182.17     25.13 o 
   5   6  20       90.27       91.11     21.73 o 
   6   6  20        1.38       16.19     15.82 o 
   7   6  20        0.91       12.19     19.80 o 
  -7   7  20       69.40       97.17     23.44 o 
  -6   7  20        0.40       -7.38     26.28 o 
  -5   7  20        7.19       14.02     15.67 o 
  -4   7  20       24.07       15.34     17.45 o 
  -3   7  20       59.97       58.97     17.35 o 
  -2   7  20       91.79       83.70     15.04 o 
  -1   7  20       15.54        7.19      9.77 o 
   0   7  20        7.65        1.09      7.06 o 
   1   7  20      109.88       85.72     11.95 o 
   2   7  20       77.55       83.03     14.68 o 
   3   7  20       31.50       32.93     12.85 o 
   4   7  20      108.86      121.25     23.40 o 
   5   7  20      158.85      192.20     27.68 o 
   6   7  20       70.64       92.59     22.74 o 
  -7   8  20       10.86       18.07     13.86 o 
  -6   8  20        0.62        6.87     13.53 o 
  -5   8  20        2.39       22.31     13.16 o 
  -4   8  20        1.83        5.21     10.42 o 
  -3   8  20      127.81      143.61     18.60 o 
  -2   8  20        5.35      -12.29     13.84 o 
  -1   8  20       54.95       30.40     21.31 o 
   0   8  20       48.39       24.31     10.89 o 
   1   8  20       22.79        5.67      9.86 o 
   2   8  20       34.67       41.02     14.82 o 
   3   8  20        2.75       -6.16     10.03 o 
   4   8  20        1.66      -14.43     14.43 o 
   5   8  20        6.34        5.57     15.13 o 
   6   8  20       26.27       37.95     19.93 o 
  -6   9  20        5.11        3.55     13.54 o 
  -5   9  20        3.63        0.72     11.26 o 
  -4   9  20        2.50       -7.05     10.52 o 
  -3   9  20       26.67       30.32     12.32 o 
  -2   9  20        1.30       -8.46      8.46 o 
  -1   9  20        0.26       -6.62      8.46 o 
   0   9  20       67.70       50.19     13.08 o 
   1   9  20       12.88        7.63     10.61 o 
   2   9  20      207.10      246.03     41.96 o 
   3   9  20      102.24       98.39     17.81 o 
   4   9  20        2.26        1.11     27.74 o 
   5   9  20        0.71      -13.11     13.11 o 
  -5  10  20        8.68        0.79     12.74 o 
  -4  10  20        0.72       13.43     11.41 o 
  -3  10  20        1.02        2.07     11.32 o 
  -2  10  20       17.57      -10.27     10.27 o 
  -1  10  20        3.68       12.41     14.60 o 
   0  10  20       82.31       68.05     18.46 o 
   1  10  20       96.65       94.45     16.42 o 
   2  10  20        5.04       35.41     17.85 o 
   3  10  20       11.83       16.26     16.63 o 
   4  10  20       73.99      111.62     36.70 o 
  -4  11  20       19.01       23.03     16.48 o 
  -3  11  20        0.18        3.46     13.11 o 
  -2  11  20        0.05      -14.57     14.57 o 
  -1  11  20        0.63        5.61     13.18 o 
   0  11  20        0.42        9.94     13.06 o 
   1  11  20       22.89        2.46     11.53 o 
   2  11  20       35.00        4.68     18.48 o 
   3  11  20       15.53       18.82     13.55 o 
  -2  12  20        0.03      -10.53     19.40 o 
  -1  12  20        2.06       10.85     24.43 o 
   0  12  20        0.16        5.85     14.83 o 
   1  12  20        1.75       -6.27     16.71 o 
  -9   0  21       18.88       38.66     19.39 o 
  -7   0  21       21.60       24.20     15.28 o 
  -5   0  21      118.71      132.54     30.28 o 
  -3   0  21       42.32       81.58     22.43 o 
  -1   0  21      671.88      641.65     29.02 o 
   1   0  21      949.61      814.66     43.99 o 
   3   0  21      125.31      154.24     29.09 o 
   5   0  21       43.49       64.74     25.55 o 
   7   0  21        0.05        0.35     15.62 o 
  -9   1  21        6.50        3.20     12.52 o 
  -8   1  21       36.74       29.02     12.32 o 
  -7   1  21       28.60       19.74     10.71 o 
  -6   1  21       43.46       36.08     10.75 o 
  -5   1  21       55.60       58.21     17.25 o 
  -4   1  21      101.26      105.73     18.85 o 
  -3   1  21        7.96       18.51     10.81 o 
  -2   1  21      547.11      563.74     22.88 o 
  -1   1  21       32.44       16.44      8.49 o 
   0   1  21      111.59       76.54     10.95 o 
   1   1  21       12.93       14.26      6.50 o 
   2   1  21      533.34      567.15     19.63 o 
   3   1  21        1.83        4.25     11.20 o 
   4   1  21      561.29      535.08     35.35 o 
   5   1  21       22.94       -7.32     11.17 o 
   6   1  21        0.25       -7.34     10.67 o 
   7   1  21       14.04       14.04     13.68 o 
   8   1  21        3.99       20.61     15.25 o 
  -9   2  21        0.00        2.61     12.37 o 
  -8   2  21        0.17        3.52     10.76 o 
  -7   2  21       28.06       39.29     12.06 o 
  -6   2  21        0.07        1.89     10.43 o 
  -5   2  21       30.03        8.53     12.17 o 
  -4   2  21        1.15        6.75     12.12 o 
  -3   2  21       47.35       48.35     13.50 o 
  -2   2  21      245.46      209.22     15.95 o 
  -1   2  21      230.79      219.33     15.76 o 
   0   2  21      281.03      287.64     15.18 o 
   1   2  21       65.24       60.74      8.83 o 
   2   2  21      237.45      273.58     14.89 o 
   3   2  21      110.45       96.61     18.85 o 
   4   2  21      220.21      282.32     52.28 o 
   5   2  21        0.02        0.27     11.22 o 
   6   2  21        0.72       -3.79     10.67 o 
   7   2  21        1.67        7.78     12.52 o 
   8   2  21       11.67       16.14     16.03 o 
  -9   3  21        4.13        9.81     15.53 o 
  -8   3  21        0.59       -0.27     11.54 o 
  -7   3  21       11.25       31.12     12.59 o 
  -6   3  21        1.21        1.97     10.80 o 
  -5   3  21        0.97      -10.61     10.61 o 
  -4   3  21       17.79       41.84     15.29 o 
  -3   3  21      130.99      174.94     21.80 o 
  -2   3  21        4.05        3.57      7.33 o 
  -1   3  21      487.01      484.60     18.56 o 
   0   3  21        0.10       -4.58      5.27 o 
   1   3  21       10.41       29.60      7.61 o 
   2   3  21        0.42       -5.89      5.89 o 
   3   3  21      109.65      117.29     19.88 o 
   4   3  21        0.14       18.79     14.56 o 
   5   3  21        3.70        6.63     18.81 o 
   6   3  21        9.75       24.02     14.71 o 
   7   3  21        2.03        8.83     14.94 o 
  -8   4  21        5.91       16.70     11.98 o 
  -7   4  21        0.94      -10.99     15.42 o 
  -6   4  21       15.51       13.75     12.40 o 
  -5   4  21       80.35      110.28     20.65 o 
  -4   4  21        2.13       31.38     13.80 o 
  -3   4  21       38.27       29.46     13.75 o 
  -2   4  21      455.78      501.26     23.95 o 
  -1   4  21       38.06       41.80     10.06 o 
   0   4  21       97.76      114.56     11.52 o 
   1   4  21        1.82        9.27      7.00 o 
   2   4  21      375.44      323.97     22.34 o 
   3   4  21      123.63      106.07     25.11 o 
   4   4  21       65.79       37.71     16.10 o 
   5   4  21       13.59        7.75     13.97 o 
   6   4  21       15.88       18.05     14.29 o 
   7   4  21        0.87       -6.57     13.17 o 
  -8   5  21        5.66        7.35     13.36 o 
  -7   5  21       10.62        5.16     12.51 o 
  -6   5  21       40.80       20.94     13.21 o 
  -5   5  21        7.66       22.55     15.31 o 
  -4   5  21      279.97      230.95     46.98 o 
  -3   5  21      350.60      397.48     30.28 o 
  -2   5  21        5.73       -9.43      9.82 o 
  -1   5  21       27.81        7.92     25.57 o 
   0   5  21        6.66        6.51      7.16 o 
   1   5  21      151.03      152.02     12.12 o 
   2   5  21      206.46      209.83     22.42 o 
   3   5  21      110.17      104.40     20.42 o 
   4   5  21      137.28      128.97     22.42 o 
   5   5  21        0.07       -6.96     13.78 o 
   6   5  21       24.80       24.64     16.26 o 
   7   5  21        3.07       21.09     15.57 o 
  -8   6  21        3.89        2.91     14.59 o 
  -7   6  21        3.03       -1.84     13.09 o 
  -6   6  21        0.18       -6.77     10.59 o 
  -5   6  21       29.42       -7.10     13.17 o 
  -4   6  21      250.27      209.13     31.48 o 
  -3   6  21       15.72       33.60     22.48 o 
  -2   6  21        1.55      -11.21     25.60 o 
  -1   6  21        3.20        0.71     10.47 o 
   0   6  21        8.68       -4.70      6.47 o 
   1   6  21        0.58       -0.45      6.45 o 
   2   6  21        4.34        1.38      9.11 o 
   3   6  21      251.19      265.78     21.97 o 
   4   6  21        7.16       22.72     15.93 o 
   5   6  21        0.05       -1.37     14.67 o 
   6   6  21        0.67        4.84     15.37 o 
   7   6  21        0.09       -1.82     13.91 o 
  -7   7  21        6.80        7.43     16.66 o 
  -6   7  21        5.08       -3.55     14.58 o 
  -5   7  21       37.83       38.33     17.73 o 
  -4   7  21       14.19       20.68     28.61 o 
  -3   7  21       50.06       44.35     16.87 o 
  -2   7  21       31.69       12.02     10.86 o 
  -1   7  21        6.86       11.48      9.34 o 
   0   7  21      124.90      123.12     13.02 o 
   1   7  21       43.40       45.73      9.09 o 
   2   7  21       51.19       47.79     13.69 o 
   3   7  21       10.94       11.70     11.22 o 
   4   7  21        9.59       10.19     12.87 o 
   5   7  21        0.14        8.73     15.04 o 
   6   7  21        1.10       -6.94     13.49 o 
  -7   8  21        0.72      -13.03     13.03 o 
  -6   8  21        9.22        3.43     12.93 o 
  -5   8  21        0.04        7.93     12.77 o 
  -4   8  21        2.57       -4.69     12.60 o 
  -3   8  21       14.37       18.01     10.85 o 
  -2   8  21        3.43        7.51     12.32 o 
  -1   8  21        6.53        3.49      8.79 o 
   0   8  21       67.97       75.63     13.42 o 
   1   8  21      119.46       98.35     15.41 o 
   2   8  21       20.82       14.50     11.72 o 
   3   8  21       54.80       34.74     14.04 o 
   4   8  21        4.53      -13.01     13.01 o 
   5   8  21        0.12       10.28     15.55 o 
  -6   9  21        1.32       -4.33     11.26 o 
  -5   9  21        8.64        9.13     17.57 o 
  -4   9  21        1.72       -4.95     11.85 o 
  -3   9  21        0.03        5.52     10.65 o 
  -2   9  21       13.72       28.08     16.41 o 
  -1   9  21       50.64       52.51     24.20 o 
   0   9  21        0.71       17.66     10.97 o 
   1   9  21      158.92      138.84     18.04 o 
   2   9  21       20.95       21.89     13.28 o 
   3   9  21       26.49       17.79     12.61 o 
   4   9  21       10.13       14.15     18.91 o 
   5   9  21        0.93       10.97     16.71 o 
  -5  10  21        1.29       20.79     13.94 o 
  -4  10  21        0.91       -9.22      9.22 o 
  -3  10  21        1.16       15.33     12.05 o 
  -2  10  21        0.94       17.33     13.48 o 
  -1  10  21       27.25       41.56     17.04 o 
   0  10  21       10.55       11.36     19.71 o 
   1  10  21       14.28        7.74     11.78 o 
   2  10  21      151.23      243.38     34.14 o 
   3  10  21        4.95       13.53     12.74 o 
   4  10  21        0.81       39.79     19.04 o 
  -4  11  21       10.96       36.88     18.29 o 
  -3  11  21        1.98       11.93     15.48 o 
  -2  11  21       24.10       31.20     32.30 o 
  -1  11  21        0.62        2.57     12.53 o 
   0  11  21       17.68        3.00     14.38 o 
   1  11  21       41.14       66.71     26.90 o 
   2  11  21       78.29      124.28     25.66 o 
   3  11  21       16.30       15.48     13.56 o 
  -1  12  21        0.00      -11.74     11.74 o 
   0  12  21        0.74        7.17     16.31 o 
  -8   0  22        8.49        9.61     15.64 o 
  -6   0  22      256.21      295.08     40.94 o 
  -4   0  22       59.84       25.67     19.72 o 
  -2   0  22       61.94       88.90     23.89 o 
   0   0  22      697.72      668.90     30.66 o 
   2   0  22      538.72      499.10     71.40 o 
   4   0  22       52.23       55.99     25.18 o 
   6   0  22       30.33       39.05     19.75 o 
  -9   1  22        3.14       10.57     12.81 o 
  -8   1  22       77.34       70.66     14.66 o 
  -7   1  22       22.51       21.12     11.24 o 
  -6   1  22       28.15       29.42     13.90 o 
  -5   1  22      147.37      138.13     22.10 o 
  -4   1  22       15.29       10.86     13.08 o 
  -3   1  22       90.59       81.03     16.96 o 
  -2   1  22       46.34       50.16     10.18 o 
  -1   1  22      184.67      178.62     12.85 o 
   0   1  22       99.47       94.36     10.59 o 
   1   1  22       37.27       26.50      7.47 o 
   2   1  22        1.04        2.02      7.56 o 
   3   1  22        2.97       10.99     20.33 o 
   4   1  22       57.25       56.34     17.45 o 
   5   1  22        4.43        7.84     17.79 o 
   6   1  22       12.12       -6.24     11.57 o 
   7   1  22       14.63        7.40     14.18 o 
  -8   2  22        9.09        7.35     11.66 o 
  -7   2  22       31.23       29.62     12.24 o 
  -6   2  22        0.05       -9.81      9.81 o 
  -5   2  22       14.18        7.38     14.76 o 
  -4   2  22        0.22       -4.52     10.11 o 
  -3   2  22      136.08      184.22     40.78 o 
  -2   2  22       27.22       18.96     11.38 o 
  -1   2  22       26.42       29.91      7.39 o 
   0   2  22        8.00       14.13      8.81 o 
   1   2  22      128.75      140.53     12.06 o 
   2   2  22       90.33       94.90     13.10 o 
   3   2  22        0.10      -10.79     10.79 o 
   4   2  22       11.75       37.42     15.45 o 
   5   2  22        2.61        1.99     11.98 o 
   6   2  22       18.78        3.22     12.88 o 
   7   2  22        0.13       -6.70     20.72 o 
  -8   3  22       21.67        4.13     15.18 o 
  -7   3  22        6.71        9.45     12.90 o 
  -6   3  22        0.37      -11.66     11.66 o 
  -5   3  22       19.71       23.23     14.73 o 
  -4   3  22        1.16       11.96     11.60 o 
  -3   3  22       34.00       16.41     12.20 o 
  -2   3  22      152.23      149.26     14.78 o 
  -1   3  22        0.01       -2.52      5.88 o 
   0   3  22        0.32        2.90      6.41 o 
   1   3  22      220.88      187.70     15.63 o 
   2   3  22      333.37      340.81     21.23 o 
   3   3  22      191.27      229.37     24.91 o 
   4   3  22       69.04       42.05     16.42 o 
   5   3  22       26.35       30.22     14.74 o 
   6   3  22        0.06        6.30     13.07 o 
   7   3  22        0.27        3.46     14.59 o 
  -8   4  22        1.71       -1.61     12.92 o 
  -7   4  22       19.37       18.28     13.12 o 
  -6   4  22        6.35       10.13     11.89 o 
  -5   4  22       11.08       33.39     16.33 o 
  -4   4  22        6.67        3.71     12.03 o 
  -3   4  22      524.95      500.06     32.82 o 
  -2   4  22       63.74       49.79     18.89 o 
  -1   4  22        0.67        8.27     11.69 o 
   0   4  22        0.00       -6.33      6.33 o 
   1   4  22      151.19      170.95     15.04 o 
   2   4  22       27.96       11.33      8.06 o 
   3   4  22      587.98      541.50     47.28 o 
   4   4  22        8.59       -5.99     12.81 o 
   5   4  22       63.08       93.04     20.63 o 
   6   4  22        1.23        8.23     12.72 o 
   7   4  22        7.85       11.39     15.12 o 
  -8   5  22       10.68        6.14     13.53 o 
  -7   5  22        1.46       15.68     13.06 o 
  -6   5  22        0.53       -4.28     10.81 o 
  -5   5  22        0.05       14.41     14.79 o 
  -4   5  22      227.38      251.21     58.48 o 
  -3   5  22      141.98      114.32     30.38 o 
  -2   5  22       44.64       13.88     14.26 o 
  -1   5  22        9.63        5.25      9.94 o 
   0   5  22       50.44       41.58      9.73 o 
   1   5  22       16.35       17.83      7.04 o 
   2   5  22       56.68       39.79     12.32 o 
   3   5  22       23.40       17.24     16.36 o 
   4   5  22       42.44       69.26     18.99 o 
   5   5  22       20.27       36.59     16.98 o 
   6   5  22        0.04       -3.19     14.87 o 
   7   5  22        5.38        8.59     15.88 o 
  -7   6  22        5.87       16.55     13.62 o 
  -6   6  22        1.53      -10.74     10.74 o 
  -5   6  22       44.42       15.90     15.51 o 
  -4   6  22       55.50       46.56     16.03 o 
  -3   6  22       29.50       16.60     13.38 o 
  -2   6  22        7.64       12.23     12.05 o 
  -1   6  22        1.72       -2.47     13.80 o 
   0   6  22        2.22       -4.41      5.81 o 
   1   6  22        0.01       13.62      7.41 o 
   2   6  22       64.12       50.33     15.09 o 
   3   6  22       16.14       38.45     16.53 o 
   4   6  22       49.17       24.39     16.74 o 
   5   6  22        0.02       -2.89     13.66 o 
   6   6  22       13.49       10.83     17.01 o 
  -7   7  22        3.82       -3.59     16.88 o 
  -6   7  22        1.33       -6.79     15.29 o 
  -5   7  22        1.61       -6.57     17.51 o 
  -4   7  22       43.43       28.11     16.12 o 
  -3   7  22       16.32       14.17     13.39 o 
  -2   7  22       37.34       19.62     10.97 o 
  -1   7  22        0.13       -1.59      8.17 o 
   0   7  22      170.89      183.35     15.53 o 
   1   7  22       13.77        7.99      7.54 o 
   2   7  22      202.66      182.89     19.80 o 
   3   7  22       26.98       14.19     16.61 o 
   4   7  22        1.76       -7.82     14.06 o 
   5   7  22        1.63       -2.83     13.93 o 
   6   7  22       20.55        0.30     18.23 o 
  -6   8  22        1.79       -2.87     14.93 o 
  -5   8  22        1.68       -2.45     11.67 o 
  -4   8  22        2.87        3.50     11.29 o 
  -3   8  22       15.93        4.29     12.09 o 
  -2   8  22        7.81       18.28     12.74 o 
  -1   8  22       12.50       -5.86     13.79 o 
   0   8  22       15.28       14.40      8.90 o 
   1   8  22       24.98       10.07      9.48 o 
   2   8  22      147.27      147.25     36.30 o 
   3   8  22       37.07       -8.64     17.80 o 
   4   8  22       22.29       18.49     17.11 o 
   5   8  22       12.80       30.68     18.15 o 
  -6   9  22        0.08      -10.40     12.27 o 
  -5   9  22        4.35       22.17     14.85 o 
  -4   9  22        4.29        0.73     12.04 o 
  -3   9  22        0.05       -8.87      8.87 o 
  -2   9  22        2.28        3.00      9.96 o 
  -1   9  22       17.21       10.63     13.05 o 
   0   9  22       73.44       38.56     16.02 o 
   1   9  22        3.55      -13.69     13.82 o 
   2   9  22       34.80       51.83     15.46 o 
   3   9  22       24.76       15.87     16.23 o 
   4   9  22        0.39      -14.96     14.96 o 
  -5  10  22        0.90        6.50     12.99 o 
  -4  10  22        0.15       -5.78     10.34 o 
  -3  10  22        4.77       23.68     13.37 o 
  -2  10  22        9.36        5.24     15.30 o 
  -1  10  22        2.43        2.65     13.29 o 
   0  10  22        1.43        1.27     12.95 o 
   1  10  22       14.26       12.73     16.56 o 
   2  10  22       12.66       -0.18     13.94 o 
   3  10  22       42.16       34.40     16.21 o 
  -3  11  22        1.96        2.05     12.56 o 
  -2  11  22        0.90        6.81     27.66 o 
  -1  11  22        0.00       15.08     14.77 o 
   0  11  22        0.21        2.01     22.77 o 
   1  11  22        0.47       -0.28     17.23 o 
   2  11  22       18.13        2.20     17.86 o 
  -7   0  23       22.77       10.65     19.29 o 
  -5   0  23        3.18        6.55     19.56 o 
  -3   0  23        1.06        1.44     15.28 o 
  -1   0  23      430.84      470.82     26.99 o 
   1   0  23       44.09       38.59     16.83 o 
   3   0  23      446.83      416.12     43.74 o 
   5   0  23        6.50      -10.55     17.34 o 
   7   0  23        4.58        3.93     17.31 o 
  -8   1  23        0.18        4.60     11.07 o 
  -7   1  23        3.62        4.49     12.35 o 
  -6   1  23        0.89        1.07     13.26 o 
  -5   1  23       25.57       29.33     16.34 o 
  -4   1  23        2.00       28.56     13.33 o 
  -3   1  23        5.35        3.26     10.09 o 
  -2   1  23       11.29       31.82     23.19 o 
  -1   1  23        2.24        3.55      6.30 o 
   0   1  23        9.09        8.20      6.70 o 
   1   1  23     1920.41     1762.68     36.85 o 
   2   1  23        7.82        3.18     12.95 o 
   3   1  23      138.59      153.80     22.70 o 
   4   1  23        0.00       -7.69     13.24 o 
   5   1  23       27.60       30.57     15.73 o 
   6   1  23        0.41      -10.17     11.64 o 
   7   1  23        0.31        0.46     13.23 o 
  -8   2  23        6.92        4.22     11.40 o 
  -7   2  23       11.43       -2.43     11.31 o 
  -6   2  23        0.33       12.41     18.82 o 
  -5   2  23      103.44      110.07     21.50 o 
  -4   2  23       69.94       49.62     15.61 o 
  -3   2  23      208.35      246.80     25.07 o 
  -2   2  23       21.51       24.56      9.26 o 
  -1   2  23      973.74      886.63     50.18 o 
   0   2  23     1260.91     1197.55     29.94 o 
   1   2  23        5.78       -6.57      6.57 o 
   2   2  23      120.64      133.09     15.31 o 
   3   2  23        0.40      -10.71     10.71 o 
   4   2  23       10.65       25.99     16.86 o 
   5   2  23        0.59        0.60     11.58 o 
   6   2  23       29.76       55.87     18.20 o 
   7   2  23        1.47      -11.72     11.72 o 
  -8   3  23        1.28       -4.73     12.88 o 
  -7   3  23        0.30       -0.96     12.58 o 
  -6   3  23        0.87       16.29     15.06 o 
  -5   3  23       18.22        1.39     13.47 o 
  -4   3  23        1.39        3.53     10.41 o 
  -3   3  23        2.98        0.41      9.94 o 
  -2   3  23      289.58      291.99     19.64 o 
  -1   3  23      747.41      743.42     28.86 o 
   0   3  23       89.56       83.93     21.52 o 
   1   3  23       70.92       96.26     14.42 o 
   2   3  23      172.32      190.99     17.87 o 
   3   3  23       52.70       40.84     15.70 o 
   4   3  23       18.10        0.46     14.31 o 
   5   3  23       29.89       54.30     18.68 o 
   6   3  23        0.17       -6.17     12.77 o 
   7   3  23        0.19        1.08     22.38 o 
  -8   4  23        8.86       -4.61     15.73 o 
  -7   4  23        0.80       13.17     12.89 o 
  -6   4  23        1.29        4.16     13.69 o 
  -5   4  23       17.45       14.50     21.28 o 
  -4   4  23        1.07        6.04     11.77 o 
  -3   4  23      277.08      302.83     42.45 o 
  -2   4  23      130.50      117.55     14.39 o 
  -1   4  23       14.37       30.54     10.36 o 
   0   4  23       22.42        8.70      7.71 o 
   1   4  23        4.54        5.05      7.78 o 
   2   4  23       26.37        9.87      7.76 o 
   3   4  23       13.31       19.95     18.76 o 
   4   4  23        4.98       -1.31     14.05 o 
   5   4  23       30.86       34.45     16.78 o 
   6   4  23       14.62       26.62     19.24 o 
   7   4  23        1.99      -12.59     12.59 o 
  -8   5  23        2.92       -1.54     14.61 o 
  -7   5  23        0.06        2.07     12.63 o 
  -6   5  23        1.66       -8.53     14.43 o 
  -5   5  23       23.57        6.21     16.09 o 
  -4   5  23      104.98      106.09     23.91 o 
  -3   5  23        0.33       -6.19     14.09 o 
  -2   5  23       11.68        7.01     10.05 o 
  -1   5  23       12.24        4.94     16.89 o 
   0   5  23      262.99      322.14     18.59 o 
   1   5  23       56.55       53.75      9.78 o 
   2   5  23       80.52      100.37     13.89 o 
   3   5  23        0.97      -13.42     27.80 o 
   4   5  23      186.00      231.11     30.87 o 
   5   5  23       14.01        5.67     15.14 o 
   6   5  23        2.24        6.37     14.69 o 
  -7   6  23        0.02       10.43     13.33 o 
  -6   6  23        0.09       -0.18     21.81 o 
  -5   6  23        0.93       -0.07     14.03 o 
  -4   6  23       31.46       27.22     16.51 o 
  -3   6  23      125.88      170.55     23.84 o 
  -2   6  23       16.57       16.06     19.21 o 
  -1   6  23      196.23      220.90     24.31 o 
   0   6  23        0.00       -5.21      6.24 o 
   1   6  23       36.76       38.77      9.06 o 
   2   6  23       24.24       37.36     10.39 o 
   3   6  23      183.18      129.45     23.78 o 
   4   6  23        0.06      -11.91     11.91 o 
   5   6  23        9.12      -12.25     12.25 o 
   6   6  23        0.47        3.28     16.34 o 
  -7   7  23        0.26       11.22     17.91 o 
  -6   7  23        1.79       23.33     18.72 o 
  -5   7  23       15.66        3.55     16.48 o 
  -4   7  23       38.17       68.43     23.06 o 
  -3   7  23       35.65       46.65     26.27 o 
  -2   7  23        0.84       17.57     10.67 o 
  -1   7  23       64.51       64.19     14.29 o 
   0   7  23        5.16        7.93      7.98 o 
   1   7  23       44.75       41.20      9.61 o 
   2   7  23      171.17      189.76     20.57 o 
   3   7  23        1.62       -2.38     15.91 o 
   4   7  23       16.29        0.09     15.93 o 
   5   7  23        3.31       -1.97     13.77 o 
  -6   8  23        0.00      -12.82     12.82 o 
  -5   8  23        7.02       22.00     14.23 o 
  -4   8  23        2.11        3.42     10.50 o 
  -3   8  23        2.70        8.09     10.63 o 
  -2   8  23        4.26       -0.79      9.22 o 
  -1   8  23       31.38       17.17     10.70 o 
   0   8  23        0.17        8.58     10.97 o 
   1   8  23       57.62       34.74     10.74 o 
   2   8  23       34.00       18.29     13.35 o 
   3   8  23        0.03       -2.76     16.32 o 
   4   8  23        6.37        4.15     15.16 o 
   5   8  23        1.42        6.29     16.81 o 
  -5   9  23        0.00      -10.17     10.17 o 
  -4   9  23        1.22        6.94     11.99 o 
  -3   9  23        1.72       -9.08      9.08 o 
  -2   9  23        0.56        0.88     10.39 o 
  -1   9  23        1.03       12.22     11.00 o 
   0   9  23        9.47       -5.49     12.82 o 
   1   9  23       72.26       80.69     17.31 o 
   2   9  23        7.08        2.84     12.27 o 
   3   9  23        1.37      -13.44     13.44 o 
   4   9  23        1.84        1.77     14.25 o 
  -4  10  23        1.18       -5.83     10.49 o 
  -3  10  23        6.44       11.94     12.65 o 
  -2  10  23       11.72        8.11     11.40 o 
  -1  10  23        5.10       -2.88     15.35 o 
   0  10  23       25.29       48.94     15.85 o 
   1  10  23       10.64       13.11     17.36 o 
   2  10  23        6.19       -1.79     13.18 o 
   3  10  23        7.14       17.21     17.92 o 
  -2  11  23        3.06        4.21     13.36 o 
  -1  11  23        3.01      -13.69     13.69 o 
   0  11  23        7.92       -9.53     13.33 o 
   1  11  23       23.80      -15.89     19.39 o 
  -8   0  24        0.04       22.25     17.50 o 
  -6   0  24      106.46       92.22     30.21 o 
  -4   0  24       29.90       10.77     17.78 o 
  -2   0  24       31.90       27.53     19.55 o 
   0   0  24     1706.67     1782.44     54.05 o 
   2   0  24      953.97      925.52     59.55 o 
   4   0  24        8.31       -2.54     19.74 o 
   6   0  24        2.43       21.64     21.62 o 
  -8   1  24        3.04        1.54     10.74 o 
  -7   1  24        1.99        1.51     14.42 o 
  -6   1  24       37.39       11.07     14.95 o 
  -5   1  24       33.97       26.49     16.49 o 
  -4   1  24       10.61       10.33     12.94 o 
  -3   1  24       81.41      111.45     19.69 o 
  -2   1  24       11.52        0.15     13.63 o 
  -1   1  24      488.61      474.42     19.86 o 
   0   1  24      999.57     1080.01     36.13 o 
   1   1  24      776.49      751.15     30.01 o 
   2   1  24      691.39      748.05     37.92 o 
   3   1  24      319.45      320.16     29.44 o 
   4   1  24       22.51       14.17     14.09 o 
   5   1  24        9.34       -3.30     21.95 o 
   6   1  24        0.50        6.73     14.31 o 
   7   1  24        0.30       19.93     18.80 o 
  -8   2  24        0.24        6.96     14.94 o 
  -7   2  24        2.36        5.24     14.30 o 
  -6   2  24        6.40        1.65     13.52 o 
  -5   2  24        6.61        4.24     13.24 o 
  -4   2  24        3.60        4.40     11.04 o 
  -3   2  24        1.26       -4.28     10.65 o 
  -2   2  24      277.46      301.07     42.78 o 
  -1   2  24      435.34      439.39     19.20 o 
   0   2  24       41.01       54.43      9.53 o 
   1   2  24      150.61      167.84     13.93 o 
   2   2  24        4.01       -2.28      8.77 o 
   3   2  24      224.73      237.11     26.12 o 
   4   2  24      109.14       67.30     31.15 o 
   5   2  24        3.98       -2.72     14.58 o 
   6   2  24        0.04        4.92     12.38 o 
   7   2  24        1.42        3.36     13.99 o 
  -8   3  24        0.06        1.74     16.51 o 
  -7   3  24        3.42        7.69     15.73 o 
  -6   3  24        0.05        6.54     14.33 o 
  -5   3  24        2.95        1.23     14.24 o 
  -4   3  24       33.80       12.04     12.05 o 
  -3   3  24      387.27      381.79     30.88 o 
  -2   3  24       12.46       14.98      8.86 o 
  -1   3  24       82.64       59.66     11.77 o 
   0   3  24      382.29      410.16     19.43 o 
   1   3  24      289.52      329.38     18.15 o 
   2   3  24        0.07        6.49      9.56 o 
   3   3  24       19.86       36.66     20.24 o 
   4   3  24       23.56      -11.87     11.87 o 
   5   3  24       23.06       22.47     17.49 o 
   6   3  24       12.23       12.06     15.17 o 
  -8   4  24       11.65       -1.36     14.57 o 
  -7   4  24        1.73       -2.72     14.51 o 
  -6   4  24        2.06       14.13     15.45 o 
  -5   4  24        0.47      -13.76     13.76 o 
  -4   4  24       20.16       34.19     15.31 o 
  -3   4  24       56.69       52.29     15.82 o 
  -2   4  24        1.38        7.31      8.73 o 
  -1   4  24      929.03      942.74     79.92 o 
   0   4  24      283.30      297.82     23.84 o 
   1   4  24        1.67       -7.43      7.43 o 
   2   4  24        6.84       19.36      9.14 o 
   3   4  24        0.21        2.19     14.61 o 
   4   4  24        0.53       11.19     15.39 o 
   5   4  24      111.56       92.54     22.72 o 
   6   4  24        9.01       23.82     17.73 o 
  -7   5  24        4.41       16.38     17.08 o 
  -6   5  24        0.52        9.52     15.66 o 
  -5   5  24       28.13       43.11     29.81 o 
  -4   5  24       94.52       82.59     19.58 o 
  -3   5  24       10.02        1.03     15.02 o 
  -2   5  24      275.76      243.64     23.29 o 
  -1   5  24       33.57       23.39     10.68 o 
   0   5  24       36.06       32.07      9.04 o 
   1   5  24        2.50        3.55      7.18 o 
   2   5  24        2.98       -8.39      8.39 o 
   3   5  24        2.79        7.71     14.65 o 
   4   5  24       97.09       87.36     22.30 o 
   5   5  24       13.72       -3.12     13.57 o 
   6   5  24        0.02       11.09     16.30 o 
  -7   6  24        2.90      -15.10     15.10 o 
  -6   6  24        4.55       -1.37     23.42 o 
  -5   6  24        8.91       10.00     15.82 o 
  -4   6  24        2.55      -12.12     12.12 o 
  -3   6  24      177.58      208.44     26.23 o 
  -2   6  24       30.95       34.56     15.02 o 
  -1   6  24        6.05        3.11      9.67 o 
   0   6  24        0.15        0.95      7.48 o 
   1   6  24       31.53       27.25      8.99 o 
   2   6  24       25.76       21.27      9.61 o 
   3   6  24        5.31        0.29     18.51 o 
   4   6  24        2.83      -13.42     13.42 o 
   5   6  24        0.29       -7.04     19.22 o 
   6   6  24        8.88       -1.27     14.99 o 
  -6   7  24        0.71        0.26     15.87 o 
  -5   7  24        7.50        0.77     15.07 o 
  -4   7  24       20.13       22.77     16.99 o 
  -3   7  24       83.17       84.00     19.94 o 
  -2   7  24        0.04       -6.78     11.25 o 
  -1   7  24        7.19        1.23      9.23 o 
   0   7  24       11.00        3.54      8.46 o 
   1   7  24        2.25       16.68      9.27 o 
   2   7  24       35.63       14.66     12.43 o 
   3   7  24        6.13        0.43     15.51 o 
   4   7  24       11.18       34.67     18.87 o 
   5   7  24        0.03        3.31     15.65 o 
  -6   8  24        0.01       -8.20     24.41 o 
  -5   8  24        1.09        5.07     13.03 o 
  -4   8  24        5.67        1.92     11.94 o 
  -3   8  24        0.28        8.48     10.88 o 
  -2   8  24       20.77       -6.78     15.65 o 
  -1   8  24        3.37       -1.19     19.71 o 
   0   8  24       55.51       67.69     12.65 o 
   1   8  24       17.08       10.29     12.25 o 
   2   8  24       40.58       26.10     15.74 o 
   3   8  24        0.51       17.21     17.74 o 
   4   8  24        5.62        4.75     15.75 o 
  -5   9  24       12.40        5.55     12.77 o 
  -4   9  24        5.14       11.23     12.04 o 
  -3   9  24        6.71       23.90     12.59 o 
  -2   9  24        1.05       17.55     12.33 o 
  -1   9  24        2.08       -0.92     12.29 o 
   0   9  24        1.07        2.93     13.24 o 
   1   9  24       27.65       17.48     20.73 o 
   2   9  24       15.32        7.83     17.00 o 
   3   9  24        3.66       -2.87     19.07 o 
  -4  10  24       31.19       47.61     26.06 o 
  -3  10  24        2.31        7.60     11.42 o 
  -2  10  24       15.10       12.41     12.57 o 
  -1  10  24        2.92       15.27     14.63 o 
   0  10  24        0.33       15.71     14.75 o 
   1  10  24        3.71      -14.41     14.41 o 
   2  10  24       18.44        1.17     15.08 o 
  -1  11  24        1.20        3.42     14.55 o 
  -7   0  25        2.06        8.76     21.17 o 
  -5   0  25       94.75       36.24     25.59 o 
  -3   0  25        0.19      -14.11     14.11 o 
  -1   0  25      145.40      221.93     29.85 o 
   1   0  25       17.95        2.05     10.67 o 
   3   0  25      146.63      191.63     34.53 o 
   5   0  25       12.30       -4.98     20.35 o 
  -8   1  25        1.92        1.02     17.40 o 
  -7   1  25        3.63       14.65     15.96 o 
  -6   1  25       11.40       25.39     16.69 o 
  -5   1  25        1.68       14.48     15.21 o 
  -4   1  25       66.47       79.04     18.06 o 
  -3   1  25      187.95      161.33     23.11 o 
  -2   1  25       35.03       38.29     14.00 o 
  -1   1  25        5.24       16.80      7.63 o 
   0   1  25        2.68       24.27      8.06 o 
   1   1  25      515.57      483.33     20.81 o 
   2   1  25      116.59      104.18     19.32 o 
   3   1  25      130.87      125.63     22.30 o 
   4   1  25       16.07       33.54     16.31 o 
   5   1  25       14.62        9.50     18.71 o 
   6   1  25        1.94       15.47     32.84 o 
  -8   2  25        1.44       -8.11     13.12 o 
  -7   2  25        0.02       29.41     16.76 o 
  -6   2  25       22.37       12.49     16.29 o 
  -5   2  25       26.52       51.94     18.10 o 
  -4   2  25       24.84        3.62     10.87 o 
  -3   2  25       84.55       75.24     23.07 o 
  -2   2  25      225.19      196.31     37.93 o 
  -1   2  25       41.87       61.05     18.62 o 
   0   2  25      580.23      623.55     23.02 o 
   1   2  25       89.33      102.92     12.19 o 
   2   2  25      149.99       89.60     25.55 o 
   3   2  25      224.79      222.02     26.61 o 
   4   2  25       15.66       -0.56     24.46 o 
   5   2  25       19.59       33.21     17.21 o 
   6   2  25        1.23       20.56     15.32 o 
  -8   3  25        1.00       17.07     20.15 o 
  -7   3  25        0.30       17.74     31.59 o 
  -6   3  25        0.19       12.98     15.56 o 
  -5   3  25       55.68       51.85     17.79 o 
  -4   3  25       32.60       26.23     14.51 o 
  -3   3  25        6.03        7.16     11.39 o 
  -2   3  25      270.16      218.04     18.51 o 
  -1   3  25        1.43       -2.78      8.13 o 
   0   3  25      108.05      105.37     12.45 o 
   1   3  25      222.59      196.92     15.20 o 
   2   3  25       26.56        8.83     14.53 o 
   3   3  25        9.29      -10.76     10.76 o 
   4   3  25       26.25        6.04     13.94 o 
   5   3  25       36.04       55.85     34.58 o 
   6   3  25       17.57        7.40     23.70 o 
  -7   4  25        2.73        6.32     16.03 o 
  -6   4  25        0.27        1.30     15.64 o 
  -5   4  25        2.89        2.81     17.47 o 
  -4   4  25       91.11       51.87     17.07 o 
  -3   4  25       66.25       89.66     31.79 o 
  -2   4  25       50.55       50.53     15.95 o 
  -1   4  25       31.85       28.05     11.51 o 
   0   4  25       26.24       34.56      9.87 o 
   1   4  25        0.66        2.21      8.46 o 
   2   4  25       21.99       24.14     10.70 o 
   3   4  25        6.63       28.35     16.23 o 
   4   4  25        6.84       20.78     19.46 o 
   5   4  25       32.43       47.55     18.85 o 
   6   4  25        1.99       27.43     18.22 o 
  -7   5  25       11.39       22.82     19.04 o 
  -6   5  25        0.03       -3.36     13.71 o 
  -5   5  25       17.36       25.02     18.33 o 
  -4   5  25       69.38       16.24     14.97 o 
  -3   5  25       73.31       56.14     17.60 o 
  -2   5  25      378.56      344.31     23.66 o 
  -1   5  25       51.62       34.26     11.97 o 
   0   5  25        2.77        9.51      8.69 o 
   1   5  25       19.32       36.15      8.95 o 
   2   5  25       14.90       22.97      9.83 o 
   3   5  25        0.58      -13.96     14.20 o 
   4   5  25        0.12       12.37     16.37 o 
   5   5  25        0.06       17.86     16.10 o 
   6   5  25        2.86       10.02     15.73 o 
  -6   6  25       16.34       51.39     20.22 o 
  -5   6  25       22.69       10.55     15.07 o 
  -4   6  25        0.03        4.09     15.57 o 
  -3   6  25       79.31       72.75     19.62 o 
  -2   6  25        9.38       19.39     11.44 o 
  -1   6  25      196.85      219.96     20.41 o 
   0   6  25       69.34       72.71     12.66 o 
   1   6  25        0.08       -8.64      8.64 o 
   2   6  25        4.91        4.31      9.42 o 
   3   6  25        0.35        5.03     15.99 o 
   4   6  25       12.13       12.45     17.20 o 
   5   6  25        1.05       -4.78     14.15 o 
  -6   7  25        2.50       31.40     21.05 o 
  -5   7  25        0.32        5.00     13.78 o 
  -4   7  25       15.19       16.21     15.65 o 
  -3   7  25        3.54       10.95     13.53 o 
  -2   7  25       31.97       27.38     14.84 o 
  -1   7  25       10.21        2.60      8.30 o 
   0   7  25        0.12        9.03      8.55 o 
   1   7  25       10.95        0.24      9.28 o 
   2   7  25        0.91       -9.10     11.26 o 
   3   7  25        4.56        8.67     15.94 o 
   4   7  25        0.77       -0.97     17.32 o 
   5   7  25        0.14       -9.07     15.45 o 
  -5   8  25        6.96       -4.57     10.80 o 
  -4   8  25        4.50       -7.99     11.04 o 
  -3   8  25        0.80       -9.67      9.67 o 
  -2   8  25        0.57       -1.40     15.11 o 
  -1   8  25        0.01        7.37     10.48 o 
   0   8  25       17.28        2.80     12.83 o 
   1   8  25        6.02       24.33     13.40 o 
   2   8  25        0.00        8.50     12.73 o 
   3   8  25        1.51        9.74     18.76 o 
   4   8  25        0.08        9.11     15.75 o 
  -4   9  25        1.49       -9.87      9.87 o 
  -3   9  25        6.23       -1.20     11.03 o 
  -2   9  25       33.78       26.45     13.18 o 
  -1   9  25        6.06       21.15     12.39 o 
   0   9  25        1.62       10.45     14.12 o 
   1   9  25       32.42       46.82     19.47 o 
   2   9  25       10.10        9.25     14.96 o 
   3   9  25        3.85       -0.47     16.44 o 
  -3  10  25       26.37       39.99     13.54 o 
  -2  10  25        7.09       10.17     11.68 o 
  -1  10  25        2.24       -6.61     14.00 o 
   0  10  25       20.01       29.50     23.87 o 
   1  10  25        0.41        1.47     16.88 o 
  -8   0  26        1.30        5.19     24.30 o 
  -6   0  26       24.13       -4.76     21.93 o 
  -4   0  26      339.69      388.29     45.76 o 
  -2   0  26      115.66      141.93     29.21 o 
   0   0  26      105.69      132.33     18.04 o 
   2   0  26     1112.85     1126.71     68.72 o 
   4   0  26       16.52      -16.45     16.45 o 
   6   0  26        0.79       -2.32     17.97 o 
  -7   1  26        0.61       -7.87     17.33 o 
  -6   1  26        0.05        2.75     15.95 o 
  -5   1  26        2.75      -11.71     12.46 o 
  -4   1  26        9.72       23.74     13.14 o 
  -3   1  26        9.87        2.28     11.00 o 
  -2   1  26       35.90       31.76     17.10 o 
  -1   1  26       41.97       38.28     10.52 o 
   0   1  26       60.96       58.04     10.48 o 
   1   1  26        3.06        8.92      7.73 o 
   2   1  26      244.33      253.85     62.78 o 
   3   1  26      464.56      503.67     36.05 o 
   4   1  26      138.83      157.52     24.80 o 
   5   1  26        7.08        0.45     14.73 o 
   6   1  26        8.35       21.43     16.55 o 
  -7   2  26        0.70       10.60     16.77 o 
  -6   2  26        0.84        5.88     14.75 o 
  -5   2  26        0.04        7.01     13.52 o 
  -4   2  26       31.78       40.73     14.74 o 
  -3   2  26        0.02        2.21     11.35 o 
  -2   2  26        8.90       14.37     17.38 o 
  -1   2  26       19.60       16.36      9.23 o 
   0   2  26       10.99       17.42      8.35 o 
   1   2  26        0.33       -0.50      7.06 o 
   2   2  26       11.59       27.64     27.06 o 
   3   2  26        2.39        9.71     14.06 o 
   4   2  26        5.80       14.94     15.46 o 
   5   2  26       61.96       62.79     20.75 o 
   6   2  26        1.93       19.33     17.15 o 
  -7   3  26        4.82        5.97     15.70 o 
  -6   3  26        0.02       11.63     17.27 o 
  -5   3  26        0.04       18.18     15.17 o 
  -4   3  26        4.59       14.85     13.44 o 
  -3   3  26       99.24      107.65     20.85 o 
  -2   3  26      197.11      164.06     61.96 o 
  -1   3  26       61.99       80.53     13.96 o 
   0   3  26        9.88        5.35      7.37 o 
   1   3  26       10.14       14.87      8.87 o 
   2   3  26       56.43       45.86     16.84 o 
   3   3  26        1.40      -11.43     11.43 o 
   4   3  26        6.77      -13.21     13.21 o 
   5   3  26        9.67       11.63     16.26 o 
   6   3  26        3.73        3.44     17.76 o 
  -7   4  26        0.36       -9.57     16.55 o 
  -6   4  26        6.57       13.13     17.28 o 
  -5   4  26        9.91       -8.26     15.39 o 
  -4   4  26       21.45       29.54     14.73 o 
  -3   4  26       63.86       57.74     17.53 o 
  -2   4  26        1.56        7.39      9.80 o 
  -1   4  26      323.78      346.88     23.29 o 
   0   4  26        0.06       -6.95      6.95 o 
   1   4  26       41.14       32.72     12.36 o 
   2   4  26        4.14        0.84     13.77 o 
   3   4  26        0.76      -13.33     13.33 o 
   4   4  26        7.09       -0.10     15.26 o 
   5   4  26        8.58        7.26     16.26 o 
   6   4  26        4.37       12.99     17.27 o 
  -7   5  26        0.89       29.86     18.84 o 
  -6   5  26        0.05        4.72     16.68 o 
  -5   5  26        2.29       -7.08     12.28 o 
  -4   5  26       14.41        5.27     14.06 o 
  -3   5  26       30.56       43.51     17.22 o 
  -2   5  26       56.05       48.74     16.66 o 
  -1   5  26       35.86       25.22     11.36 o 
   0   5  26       59.94       78.18     14.90 o 
   1   5  26       70.95       82.37     12.95 o 
   2   5  26        1.06       -1.43     14.39 o 
   3   5  26       11.96       -7.54     13.88 o 
   4   5  26        9.21        2.99     16.78 o 
   5   5  26        0.25        5.41     16.70 o 
  -6   6  26       14.71       11.20     18.06 o 
  -5   6  26        7.41       11.41     16.45 o 
  -4   6  26       28.88       33.66     16.33 o 
  -3   6  26        1.87        0.89     12.52 o 
  -2   6  26       11.96        2.48     10.19 o 
  -1   6  26        2.28       10.75     10.87 o 
   0   6  26       12.28       11.40      9.44 o 
   1   6  26        7.30        4.44      9.68 o 
   2   6  26        6.89        8.62     11.46 o 
   3   6  26        0.47       18.88     16.64 o 
   4   6  26        6.39        5.92     17.97 o 
   5   6  26       10.42       10.27     18.76 o 
  -6   7  26       23.51       -1.75     24.89 o 
  -5   7  26       31.85       47.02     19.13 o 
  -4   7  26        0.01      -12.80     12.80 o 
  -3   7  26       81.81       70.77     20.41 o 
  -2   7  26       92.26       83.39     16.58 o 
  -1   7  26       20.06       25.64     10.84 o 
   0   7  26        0.68       -2.89      8.16 o 
   1   7  26        2.14       -8.14      8.14 o 
   2   7  26        5.38       -3.98     12.41 o 
   3   7  26        0.03       -1.19     19.35 o 
   4   7  26        0.00        1.91     16.53 o 
  -5   8  26       32.36       35.56     13.93 o 
  -4   8  26       23.22       37.88     15.61 o 
  -3   8  26       34.59       16.01     11.77 o 
  -2   8  26       13.47       34.00     14.41 o 
  -1   8  26       10.73       12.23      9.99 o 
   0   8  26        0.06       -6.01     10.66 o 
   1   8  26        1.28       -1.52      9.41 o 
   2   8  26        2.76        2.13     12.77 o 
   3   8  26        0.73       -5.31     16.18 o 
  -4   9  26       45.26       46.91     15.97 o 
  -3   9  26        9.61        7.51     11.36 o 
  -2   9  26        8.46       19.67     12.81 o 
  -1   9  26       18.06       15.07     11.82 o 
   0   9  26        0.05      -10.75     10.75 o 
   1   9  26        0.08        0.02     15.32 o 
   2   9  26        0.65      -12.26     12.64 o 
  -1  10  26        3.35        9.47     15.55 o 
   0  10  26        7.36       22.43     17.49 o 
  -7   0  27       22.27        2.55     22.10 o 
  -5   0  27        1.03       -8.26     19.27 o 
  -3   0  27       38.53       47.35     21.44 o 
  -1   0  27       52.23       36.31     19.31 o 
   1   0  27       10.09       14.38     12.28 o 
   3   0  27      524.32      502.93     52.31 o 
   5   0  27       89.63       79.12     30.63 o 
  -7   1  27        0.23        5.08     16.58 o 
  -6   1  27        7.49       12.61     19.26 o 
  -5   1  27        8.58       17.15     16.54 o 
  -4   1  27       18.99       25.72     13.92 o 
  -3   1  27       26.02       14.83     12.26 o 
  -2   1  27        9.41        6.66     10.44 o 
  -1   1  27        2.24       -0.13      8.39 o 
   0   1  27       46.46       36.96      9.72 o 
   1   1  27      144.98      153.41     14.37 o 
   2   1  27      147.05      191.42     24.92 o 
   3   1  27      180.18      194.85     27.05 o 
   4   1  27       34.71       40.89     33.00 o 
   5   1  27        9.92      -15.62     18.38 o 
   6   1  27       33.89       44.45     21.28 o 
  -7   2  27        3.79       19.10     18.88 o 
  -6   2  27        0.90        9.74     15.89 o 
  -5   2  27       25.93       36.84     17.13 o 
  -4   2  27       16.66       12.53     12.24 o 
  -3   2  27        0.01        0.24     10.76 o 
  -2   2  27       23.60       10.15     11.00 o 
  -1   2  27       24.99       40.38     11.21 o 
   0   2  27       35.40       39.99     10.12 o 
   1   2  27       64.56       65.46     11.62 o 
   2   2  27        3.40        3.87     12.36 o 
   3   2  27       53.02       47.91     17.18 o 
   4   2  27       24.89       32.77     20.52 o 
   5   2  27       72.67       99.80     33.64 o 
   6   2  27       15.68       32.27     18.58 o 
  -7   3  27        0.02       15.51     18.45 o 
  -6   3  27        1.03       34.62     17.62 o 
  -5   3  27        0.45       14.83     14.44 o 
  -4   3  27       19.25       32.58     14.80 o 
  -3   3  27       12.98       15.58     12.54 o 
  -2   3  27        0.59        4.43     12.80 o 
  -1   3  27      103.84       86.33     16.12 o 
   0   3  27       36.99       39.56     10.43 o 
   1   3  27        0.09        7.32      9.70 o 
   2   3  27        0.15       -1.23     12.73 o 
   3   3  27        3.64       -1.08     14.30 o 
   4   3  27        0.02       14.79     16.14 o 
   5   3  27       29.53       19.01     18.15 o 
  -7   4  27        8.84       17.44     18.82 o 
  -6   4  27        4.42       26.62     22.14 o 
  -5   4  27        0.10        2.89     12.84 o 
  -4   4  27       37.38       46.87     17.24 o 
  -3   4  27        0.04       -7.14     12.02 o 
  -2   4  27        8.39       28.25     18.44 o 
  -1   4  27       62.86       62.80     13.89 o 
   0   4  27        7.03       21.96     10.49 o 
   1   4  27       20.38       31.95     12.09 o 
   2   4  27        0.02       13.27     14.83 o 
   3   4  27       11.28        9.12     15.73 o 
   4   4  27       44.31       52.87     38.41 o 
   5   4  27        0.40      -11.99     18.92 o 
  -6   5  27        9.06       21.87     20.28 o 
  -5   5  27       69.94       99.13     22.63 o 
  -4   5  27        0.94       -6.76     11.95 o 
  -3   5  27        1.20        4.47     12.14 o 
  -2   5  27       71.84       97.58     15.91 o 
  -1   5  27        8.29        2.98      9.88 o 
   0   5  27      129.55      139.58     17.53 o 
   1   5  27       12.89       12.66     11.65 o 
   2   5  27       19.63       35.09     17.71 o 
   3   5  27        5.87       13.40     15.84 o 
   4   5  27        1.83        2.62     17.09 o 
   5   5  27       37.24       23.96     24.63 o 
  -6   6  27       51.72       70.78     35.54 o 
  -5   6  27        1.27      -15.91     15.91 o 
  -4   6  27       15.83       11.35     14.33 o 
  -3   6  27      108.66      108.72     21.55 o 
  -2   6  27       25.71        0.91     11.29 o 
  -1   6  27        6.34       20.52     12.05 o 
   0   6  27       61.59       61.24     12.23 o 
   1   6  27       79.20       55.40     19.11 o 
   2   6  27       13.31        6.00     14.83 o 
   3   6  27        0.19        8.41     17.88 o 
   4   6  27       13.48       22.29     18.88 o 
  -5   7  27       26.86       38.04     17.88 o 
  -4   7  27       29.98       70.76     20.33 o 
  -3   7  27        0.22       26.45     16.57 o 
  -2   7  27        0.59        3.41     10.19 o 
  -1   7  27       19.77        0.42      9.82 o 
   0   7  27        0.00        0.19      9.22 o 
   1   7  27       42.61       23.68     13.90 o 
   2   7  27        5.24       -5.40     15.83 o 
   3   7  27        1.00      -12.66     15.98 o 
   4   7  27        2.40       35.06     20.66 o 
  -4   8  27        5.58       -0.57     11.34 o 
  -3   8  27       16.01       17.84     12.80 o 
  -2   8  27       22.17       19.41     12.80 o 
  -1   8  27        0.70       10.72      9.79 o 
   0   8  27        7.76        3.00      9.50 o 
   1   8  27        1.32       -9.27     10.53 o 
   2   8  27        0.15       -1.11     16.83 o 
   3   8  27        1.84       -6.48     18.59 o 
  -3   9  27        6.39       20.66     13.17 o 
  -2   9  27        5.83       16.79     13.13 o 
  -1   9  27        1.34       -6.53      8.97 o 
   0   9  27        3.85       11.89     12.66 o 
   1   9  27        2.72       -8.91     16.67 o 
  -6   0  28        7.89      -16.85     20.12 o 
  -4   0  28       27.08       44.25     25.15 o 
  -2   0  28      149.46      147.31     32.54 o 
   0   0  28        9.48        1.77     11.19 o 
   2   0  28      112.32      117.88     30.55 o 
   4   0  28      132.59       41.35     24.85 o 
  -7   1  28        5.02        4.93     17.03 o 
  -6   1  28        1.50       12.25     17.09 o 
  -5   1  28       10.79       24.43     15.81 o 
  -4   1  28       29.62        6.16     13.49 o 
  -3   1  28       13.80       20.68     13.05 o 
  -2   1  28        0.21        6.50     11.24 o 
  -1   1  28       43.46       50.97     15.51 o 
   0   1  28        6.55        6.98      8.11 o 
   1   1  28        3.29       -3.77     11.40 o 
   2   1  28        0.28       10.64     13.63 o 
   3   1  28      141.96      113.69     22.70 o 
   4   1  28       20.70        8.22     17.62 o 
   5   1  28       28.13       16.43     16.14 o 
  -7   2  28        0.09       14.14     18.97 o 
  -6   2  28        5.32      -13.88     16.82 o 
  -5   2  28       10.77       20.48     25.53 o 
  -4   2  28       11.47       20.43     14.13 o 
  -3   2  28       21.06       37.87     15.00 o 
  -2   2  28        3.79       12.32     14.05 o 
  -1   2  28        4.89       14.33      9.53 o 
   0   2  28       20.69       20.46      9.26 o 
   1   2  28       10.37       -9.52      9.52 o 
   2   2  28        3.36       18.12     13.43 o 
   3   2  28        7.94       26.77     17.38 o 
   4   2  28       85.08      109.48     24.08 o 
   5   2  28        5.36       18.62     17.26 o 
  -6   3  28        6.89       -8.05     15.00 o 
  -5   3  28       31.75       31.90     18.41 o 
  -4   3  28       36.22       24.47     15.21 o 
  -3   3  28       59.40       63.03     18.24 o 
  -2   3  28        2.12       -5.77     10.92 o 
  -1   3  28       19.74       33.44     11.40 o 
   0   3  28       74.08       71.28     14.08 o 
   1   3  28       29.26       32.56     11.75 o 
   2   3  28        3.54      -11.56     11.56 o 
   3   3  28        0.00       -6.80     17.77 o 
   4   3  28        7.18        2.94     20.50 o 
   5   3  28       52.22       56.24     22.37 o 
  -6   4  28       26.42       16.84     17.41 o 
  -5   4  28        8.67       25.43     15.96 o 
  -4   4  28        0.17        9.92     17.06 o 
  -3   4  28       21.46        1.63     12.82 o 
  -2   4  28       11.11      -10.06     10.06 o 
  -1   4  28        8.69       22.79     12.03 o 
   0   4  28       20.86        9.06     10.02 o 
   1   4  28        6.67        9.04     11.14 o 
   2   4  28        0.04       -2.42     14.41 o 
   3   4  28        2.53       12.26     15.85 o 
   4   4  28        4.60      -14.92     14.92 o 
   5   4  28        0.00       38.44     22.04 o 
  -6   5  28        0.24       27.87     19.80 o 
  -5   5  28       15.36       15.41     15.46 o 
  -4   5  28        8.14       -9.26     12.12 o 
  -3   5  28        1.03       -5.29     17.87 o 
  -2   5  28       12.23      -11.85     11.85 o 
  -1   5  28        6.48       15.28     11.10 o 
   0   5  28       11.04        0.44     10.40 o 
   1   5  28       30.41       23.97     13.17 o 
   2   5  28       12.69       28.19     18.43 o 
   3   5  28       12.14        2.72     17.41 o 
   4   5  28        0.34        1.27     16.59 o 
  -5   6  28        4.11       17.78     16.77 o 
  -4   6  28        1.20       -8.69     13.10 o 
  -3   6  28       14.09       19.89     14.98 o 
  -2   6  28      124.69      154.79     20.01 o 
  -1   6  28       39.29       59.42     14.58 o 
   0   6  28        5.49       13.43     10.39 o 
   1   6  28       10.57       -6.20      9.89 o 
   2   6  28        0.10        7.21     16.71 o 
   3   6  28        7.17       -3.82     18.66 o 
   4   6  28        1.04       32.30     27.35 o 
  -4   7  28      116.74      129.68     25.25 o 
  -3   7  28       51.06       39.06     16.59 o 
  -2   7  28        0.00       -4.40     11.00 o 
  -1   7  28       15.09       15.51     10.97 o 
   0   7  28       12.03        6.81      9.97 o 
   1   7  28        5.62        9.26     11.84 o 
   2   7  28       10.95       -3.90     15.30 o 
   3   7  28        9.91       11.61     19.72 o 
  -3   8  28       15.72       26.16     13.87 o 
  -2   8  28        0.07       -0.96      9.42 o 
  -1   8  28        9.54        8.46     10.28 o 
   0   8  28        7.17       14.39     13.07 o 
   1   8  28       13.87       20.50     13.08 o 
   2   8  28        1.40       -6.43     19.07 o 
  -1   9  28        0.52       -0.28     10.08 o 
   0   9  28        0.03       21.71     12.59 o 
  -5   0  29        7.05       13.17     17.21 o 
  -3   0  29       95.22       83.26     26.70 o 
  -1   0  29        6.00      -13.34     13.34 o 
   1   0  29        6.03       23.37     20.53 o 
   3   0  29       53.95      -15.72     15.72 o 
   5   0  29        6.78      -19.08     19.08 o 
  -6   1  29        1.55        9.21     17.30 o 
  -5   1  29        9.45       13.10     15.12 o 
  -4   1  29       46.64       46.74     16.34 o 
  -3   1  29        6.39       -6.27     10.87 o 
  -2   1  29       14.16       12.70     12.21 o 
  -1   1  29       10.02       12.28     11.80 o 
   0   1  29        3.82        2.98      7.91 o 
   1   1  29       21.34       48.32     17.98 o 
   2   1  29       29.44       32.05     15.85 o 
   3   1  29       26.86        4.28     14.46 o 
   4   1  29        8.63      -18.14     18.14 o 
   5   1  29        7.55      -13.58     15.75 o 
  -6   2  29       10.48       -7.50     16.53 o 
  -5   2  29       15.35       39.15     25.23 o 
  -4   2  29        0.04        2.45     26.99 o 
  -3   2  29       11.41       16.46     13.16 o 
  -2   2  29       20.71       21.68     14.72 o 
  -1   2  29        0.06      -10.79     10.79 o 
   0   2  29        7.08       16.84     10.53 o 
   1   2  29       21.71       23.37     11.36 o 
   2   2  29        0.67       29.05     15.26 o 
   3   2  29       51.71       89.61     21.55 o 
   4   2  29       14.39       12.41     16.74 o 
   5   2  29        1.02       27.66     18.99 o 
  -6   3  29        3.74       -0.10     16.69 o 
  -5   3  29        1.83       16.69     14.79 o 
  -4   3  29        0.42       18.81     13.02 o 
  -3   3  29       27.86       42.18     16.90 o 
  -2   3  29       13.38       -3.71     26.37 o 
  -1   3  29        2.22       18.64     10.78 o 
   0   3  29        0.00        0.78     10.19 o 
   1   3  29        0.47       10.41     11.34 o 
   2   3  29        8.02        0.88     14.90 o 
   3   3  29        3.41      -12.08     12.84 o 
   4   3  29        0.89      -10.87     14.40 o 
  -6   4  29        0.00       -0.23     18.61 o 
  -5   4  29        0.03        8.29     13.67 o 
  -4   4  29        4.24       33.32     16.01 o 
  -3   4  29        3.45       42.55     16.00 o 
  -2   4  29       19.29       -0.60     12.54 o 
  -1   4  29        1.36        7.06     10.55 o 
   0   4  29        0.15       -6.81      9.48 o 
   1   4  29        5.76        2.70     11.46 o 
   2   4  29        0.47       11.48     16.60 o 
   3   4  29       14.42      -15.96     31.05 o 
   4   4  29        0.95        2.20     16.30 o 
  -5   5  29       28.09        3.04     24.02 o 
  -4   5  29       32.73       -2.79     13.02 o 
  -3   5  29       35.53       28.51     15.93 o 
  -2   5  29       17.27       22.00     17.44 o 
  -1   5  29        1.17       -7.27      9.53 o 
   0   5  29       30.84       31.35     13.58 o 
   1   5  29       42.34       74.85     13.72 o 
   2   5  29       13.82       29.45     25.72 o 
   3   5  29        8.31        1.87     17.38 o 
   4   5  29        0.11      -19.74     20.81 o 
  -5   6  29       26.79       31.40     29.84 o 
  -4   6  29        0.34       23.11     15.68 o 
  -3   6  29        1.89      -11.76     11.76 o 
  -2   6  29        0.00      -12.21     12.21 o 
  -1   6  29        5.82        6.00     10.70 o 
   0   6  29        1.46        3.33      9.47 o 
   1   6  29       10.08        6.45     12.27 o 
   2   6  29        4.40       15.08     17.43 o 
   3   6  29       10.75       22.51     23.18 o 
  -4   7  29       15.07       44.23     16.92 o 
  -3   7  29        9.61       14.63     14.56 o 
  -2   7  29       41.49       61.39     16.35 o 
  -1   7  29        8.00        7.19     10.09 o 
   0   7  29        2.16       -2.41     11.77 o 
   1   7  29       11.13        6.92     12.25 o 
   2   7  29        0.01      -16.85     16.85 o 
  -2   8  29       19.76       20.49     11.15 o 
  -1   8  29        9.65       10.37     12.29 o 
   0   8  29        0.33       17.50     13.71 o 
   1   8  29        1.58       13.78     13.09 o 
  -6   0  30        0.10      -20.55     20.55 o 
  -4   0  30        1.15       -2.04     16.19 o 
  -2   0  30       30.57       11.89     18.11 o 
   0   0  30        1.74        9.38     12.80 o 
   2   0  30      169.03      130.38     32.70 o 
   4   0  30       29.28        0.87     21.75 o 
  -6   1  30        8.59       14.36     18.19 o 
  -5   1  30        5.68       10.62     13.56 o 
  -4   1  30        0.55        7.69     12.74 o 
  -3   1  30       41.86       65.47     19.55 o 
  -2   1  30        4.79        1.52     11.74 o 
  -1   1  30        4.81        4.47     11.87 o 
   0   1  30        0.49        6.94      9.34 o 
   1   1  30        0.00      -20.12     27.79 o 
   2   1  30        0.53        6.20     16.97 o 
   3   1  30       13.32       14.16     18.06 o 
   4   1  30        0.08      -13.13     14.01 o 
  -6   2  30        0.73       -9.56     18.07 o 
  -5   2  30       16.89       22.53     20.85 o 
  -4   2  30        1.85       28.25     14.38 o 
  -3   2  30        4.01        6.34     12.39 o 
  -2   2  30       23.68       38.90     15.02 o 
  -1   2  30        0.17       36.43     14.07 o 
   0   2  30        0.19       -4.27      9.57 o 
   1   2  30        8.22       17.82     22.48 o 
   2   2  30       25.81       34.27     30.64 o 
   3   2  30       49.82       93.02     21.72 o 
   4   2  30        2.50        5.38     19.07 o 
  -6   3  30        1.91       10.27     18.36 o 
  -5   3  30        4.83       -0.16     12.61 o 
  -4   3  30       51.33       66.38     19.01 o 
  -3   3  30        8.73       30.80     15.74 o 
  -2   3  30        0.00       -8.37     12.26 o 
  -1   3  30        0.15        7.14     11.94 o 
   0   3  30       23.67       39.05     12.69 o 
   1   3  30        0.13      -12.28     12.28 o 
   2   3  30       22.25        5.65     14.95 o 
   3   3  30        8.48        0.32     18.46 o 
   4   3  30       18.29       10.89     19.09 o 
  -5   4  30        6.02       34.65     16.26 o 
  -4   4  30       54.42       31.49     36.91 o 
  -3   4  30       27.77       35.67     18.95 o 
  -2   4  30       13.26       18.31     13.86 o 
  -1   4  30       11.95        4.96     10.23 o 
   0   4  30       13.23       23.62     11.71 o 
   1   4  30        0.14       25.40     13.46 o 
   2   4  30        4.75       -0.21     15.64 o 
   3   4  30        0.35      -10.15     40.45 o 
   4   4  30        0.68        3.97     17.46 o 
  -5   5  30        1.31       12.07     17.13 o 
  -4   5  30       30.98       24.77     14.99 o 
  -3   5  30        3.57       -4.85     12.72 o 
  -2   5  30        3.19       -6.05     18.35 o 
  -1   5  30       20.65       24.50     12.66 o 
   0   5  30       43.82       40.63     18.27 o 
   1   5  30       69.58       71.59     16.11 o 
   2   5  30        9.65       11.25     17.56 o 
   3   5  30        0.19        8.14     18.27 o 
  -4   6  30        7.66       -3.50     11.20 o 
  -3   6  30        7.69       18.86     15.41 o 
  -2   6  30        0.52        3.47     20.80 o 
  -1   6  30       12.81       23.86     15.77 o 
   0   6  30        6.39       17.80     11.77 o 
   1   6  30       39.70       49.33     18.37 o 
   2   6  30       13.37       27.06     19.29 o 
  -3   7  30        0.12       16.54     15.36 o 
  -2   7  30       16.98       -4.40     14.66 o 
  -1   7  30       11.33        9.44     11.12 o 
   0   7  30        0.05       -6.04     10.96 o 
   1   7  30        0.92        4.19     14.25 o 
  -5   0  31        4.94       -3.09     18.12 o 
  -3   0  31        0.54        9.50     18.61 o 
  -1   0  31        0.96       -6.56     14.42 o 
   1   0  31        2.16      -10.85     17.77 o 
   3   0  31       64.81       67.74     29.89 o 
  -5   1  31        6.93       -5.06     11.29 o 
  -4   1  31        1.34        3.83     12.41 o 
  -3   1  31        1.05        2.83     13.00 o 
  -2   1  31        5.07       10.62     12.89 o 
  -1   1  31        0.24       12.40     13.07 o 
   0   1  31        2.04       -5.13      9.74 o 
   1   1  31       17.70       10.91     14.55 o 
   2   1  31        4.09        6.45     15.59 o 
   3   1  31       17.21       14.55     15.65 o 
   4   1  31        5.59      -22.12     22.12 o 
  -5   2  31       11.04       20.91     15.23 o 
  -4   2  31        0.55        7.50     13.87 o 
  -3   2  31        0.00        7.16     13.01 o 
  -2   2  31        0.82       10.62     12.13 o 
  -1   2  31        0.16       -0.20     20.39 o 
   0   2  31        8.84        2.88     10.17 o 
   1   2  31        1.28       11.30     15.37 o 
   2   2  31       10.18       -5.54     15.76 o 
   3   2  31        1.11       19.67     16.57 o 
   4   2  31        9.25       16.13     18.09 o 
  -5   3  31        2.24        6.20     13.80 o 
  -4   3  31        0.12        8.89     23.77 o 
  -3   3  31        1.28       12.06     14.28 o 
  -2   3  31       13.79       14.51     14.89 o 
  -1   3  31        1.86        0.32     11.90 o 
   0   3  31        1.41       -0.90     10.43 o 
   1   3  31        1.84       -9.57     14.51 o 
   2   3  31        4.34        1.60     14.33 o 
   3   3  31        6.57      -20.21     20.21 o 
  -5   4  31        0.03       -4.48     13.36 o 
  -4   4  31        3.59       31.08     14.63 o 
  -3   4  31        5.77       13.16     15.81 o 
  -2   4  31        3.14        4.94     11.86 o 
  -1   4  31        1.64       14.58     12.65 o 
   0   4  31        0.05        5.27     12.93 o 
   1   4  31        6.08       -5.44     21.71 o 
   2   4  31        0.26       -1.47     17.14 o 
   3   4  31        0.32        6.83     18.16 o 
  -4   5  31       15.80       27.96     25.79 o 
  -3   5  31       11.42       14.90     34.39 o 
  -2   5  31        0.14        8.33     19.16 o 
  -1   5  31        9.95        2.61     11.72 o 
   0   5  31        2.33        2.52     16.04 o 
   1   5  31        7.78        4.51     22.03 o 
   2   5  31       10.60       12.50     28.06 o 
  -3   6  31        6.10      -11.10     12.20 o 
  -2   6  31        1.36      -10.70     12.81 o 
  -1   6  31       18.32        4.54     12.76 o 
   0   6  31       16.42       20.69     13.08 o 
   1   6  31        0.64       17.33     23.98 o 
  -1   7  31        0.01       -2.45      9.52 o 
  -4   0  32        7.80       27.65     19.76 o 
  -2   0  32        5.98       22.18     19.35 o 
   0   0  32        0.00       -3.02     15.86 o 
   2   0  32        8.78      -16.33     17.46 o 
  -5   1  32       12.37       22.93     14.01 o 
  -4   1  32        0.44       20.82     13.87 o 
  -3   1  32        0.09       11.57     14.00 o 
  -2   1  32        2.44       -0.48     11.95 o 
  -1   1  32        0.01        7.03     12.31 o 
   0   1  32        0.02        9.78     12.69 o 
   1   1  32       39.47       38.66     23.00 o 
   2   1  32        5.65       20.10     27.27 o 
   3   1  32        0.17      -12.89     14.65 o 
  -5   2  32        1.12       26.96     16.13 o 
  -4   2  32        0.39       -4.80     13.81 o 
  -3   2  32        0.96       20.72     14.63 o 
  -2   2  32        2.84       14.29     13.91 o 
  -1   2  32        0.57       21.81     13.53 o 
   0   2  32        0.71        3.25     12.80 o 
   1   2  32       11.39       20.55     15.50 o 
   2   2  32       11.55       33.77     18.85 o 
   3   2  32        2.47        4.29     18.03 o 
  -4   3  32        3.70        4.53     12.70 o 
  -3   3  32        1.00      -10.64     13.15 o 
  -2   3  32        3.35       19.74     14.79 o 
  -1   3  32        1.72        0.91     13.05 o 
   0   3  32       12.79        6.83     25.41 o 
   1   3  32        2.70      -14.54     20.34 o 
   2   3  32        2.15       14.16     24.27 o 
   3   3  32        3.38      -12.38     15.41 o 
  -4   4  32        0.34        9.14     12.95 o 
  -3   4  32        0.04       23.02     15.01 o 
  -2   4  32        1.15       41.20     15.99 o 
  -1   4  32        0.05       -0.76     12.74 o 
   0   4  32        0.57       31.29     16.91 o 
   1   4  32       23.12        1.41     23.07 o 
   2   4  32        6.63        9.61     24.42 o 
  -3   5  32        0.06        1.64     16.84 o 
  -2   5  32        1.16       -9.70     19.87 o 
  -1   5  32       20.01       37.94     15.59 o 
   0   5  32        5.06       12.86     16.77 o 
   1   5  32       18.41       19.39     26.75 o 
  -1   6  32        0.04       44.04     16.29 o 
   0   6  32        3.50        0.57     13.95 o 
  -3   0  33        0.14        0.72     18.05 o 
  -1   0  33        3.86       21.35     20.01 o 
   1   0  33       62.43       77.24     30.35 o 
  -4   1  33        2.51       32.24     16.08 o 
  -3   1  33       11.55       31.18     16.56 o 
  -2   1  33        0.97       17.51     13.67 o 
  -1   1  33        9.91       26.33     15.65 o 
   0   1  33       18.10       18.09     20.03 o 
   1   1  33        8.35       10.81     21.40 o 
   2   1  33       48.72       95.64     32.22 o 
  -4   2  33        0.07       22.55     14.78 o 
  -3   2  33        8.93       21.59     13.76 o 
  -2   2  33        0.28       14.12     30.63 o 
  -1   2  33       12.94       39.00     16.06 o 
   0   2  33       18.07       18.24     21.43 o 
   1   2  33       38.78       32.21     25.77 o 
   2   2  33        0.55      -11.38     16.02 o 
  -3   3  33        2.19       13.12     19.97 o 
  -2   3  33        1.18        6.03     13.81 o 
  -1   3  33        0.62       12.83     14.00 o 
   0   3  33       37.81       33.85     45.98 o 
   1   3  33        8.54        6.31     22.81 o 
   2   3  33        4.37       -5.01     15.48 o 
  -3   4  33        0.39       37.68     16.35 o 
  -2   4  33        1.69        5.80     13.75 o 
  -1   4  33        0.27       15.76     13.12 o 
   0   4  33        2.75       37.87     17.46 o 
   1   4  33       10.39      -19.95     19.95 o 
  -1   5  33        2.60        2.97     16.47 o 
  -2   0  34        0.59       20.56     19.77 o 
  -3   1  34        5.41       49.78     17.37 o 
  -2   1  34        7.15       18.87     13.69 o 
  -1   1  34       11.16       18.30     14.59 o 
   1   1  34        2.00       40.78     24.62 o 
  -3   2  34        2.88       16.90     26.47 o 
  -2   2  34        1.14       21.18     14.75 o 
  -1   2  34        0.02        7.65     14.02 o 
   0   2  34        0.50       -0.52     19.32 o 
   1   2  34        0.13       20.24     26.07 o 
  -2   3  34        1.47        9.10     14.15 o 
  -1   3  34        1.56       17.27     25.16 o 
   0   3  34        0.62       13.84     20.57 o 
  -1   0  35       19.68       25.88     22.49 o 
                                                 
